# Supplementary material for: White Wine Antioxidant Metabolome: Definition and Dynamic Behavior during Aging on Lees in Oak Barrels
Source: Antioxidants (Basel). 2023 Feb 6;12(2):395. doi: 10.3390/antiox12020395 (PMC9952738; doi:10.3390/antiox12020395)
Supplement: Supplementary file 1 [file antioxidants-12-00395-s001.zip]

Archive with 6 entries (5 files):
- antioxidants-2167807-supplementary/supplementary data/
- antioxidants-2167807-supplementary/supplementary data/Figure S1.pdf
- antioxidants-2167807-supplementary/supplementary data/Table S1.xlsx
- antioxidants-2167807-supplementary/supplementary data/Table S2.xlsx
- antioxidants-2167807-supplementary/supplementary data/Table S3.xlsx
- antioxidants-2167807-supplementary/supplementary data/Table S4.xlsx
