# Supplementary material for: White Wine Antioxidant Metabolome: Definition and Dynamic Behavior during Aging on Lees in Oak Barrels
Source: Antioxidants (Basel). 2023 Feb 6;12(2):395. doi: 10.3390/antiox12020395 (PMC9952738; doi:10.3390/antiox12020395)
Supplement: Supplementary file 1 [file antioxidants-12-00395-s001.zip › antioxidants-2167807-supplementary/supplementary data/Table S1.xlsx]

## Sheet: Feuil1
Sample number	Wine	Winery	Vintage	Aging	Ec20
W01	A	P	2016	AF + 12 month	20,21 ± 0,53
W02	B	P	2016	AF + 12 month	18,63 ± 0,26
W03	C	P	2016	AF + 12 month	17,93 ± 0,01
W04	D	P	2016	AF + 12 month	20,05 ± 0,40
W05	E	P	2016	AF + 12 month	21,33 ± 0,09
W06	F	P	2016	AF + 12 month	21,16 ± 0,30
W07	G	P	2016	AF + 12 month	25,53 ± 0,43
W08	H	Lf	2016	AF + 12 month	18,93 ± 0,08
W09	I	Lf	2016	AF + 12 month	20,47 ± 0,14
W10	J	Lf	2016	AF + 12 month	19,57 ± 0,16
W11	K	Lf	2016	AF + 12 month	19,96 ± 0,01
W12	L	Lf	2016	AF + 12 month	18,80 ± 0,04
W13	M	Lf	2016	AF + 12 month	19,06 ± 0,45
W14	N	Lf	2016	AF + 12 month	18,29 ± 0,52
W43	M	Lf	2017	AF + 12 month	17,26 ± 0,21
W44	I	Lf	2017	AF + 12 month	18,40 ± 0,63
W45	L	Lf	2017	AF + 12 month	19,47 ± 0,75
W46	J	Lf	2017	AF + 12 month	20,70 ± 0,30
W47	N	Lf	2017	AF + 12 month	21,76 ± 0,49
W48	H	Lf	2017	AF + 12 month	19,54 ± 0,91
W49	K	Lf	2017	AF + 12 month	19,12 ± 0,46
W50	G	P	2017	AF + 12 month	20,43 ± 0,17
W51	A	P	2017	AF + 12 month	13,96 ± 0,37
W52	B	P	2017	AF + 12 month	14,56 ± 0,23
W53	C	P	2017	AF + 12 month	16,34 ± 0,39
W54	D	P	2017	AF + 12 month	16,57 ± 0,42
W55	F	P	2017	AF + 12 month	17,45 ± 0,04
W56	E	P	2017	AF + 12 month	15,23 ± 0,50
W29	M	Lf	2017	AF + 4 month	22,73 ± 0,29
W30	G	P	2017	AF + 4 month	25,92 ± 0,01
W31	A	P	2017	AF + 4 month	20,68 ± 0,76
W32	B	P	2017	AF + 4 month	20,00 ± 1,93
W33	C	P	2017	AF + 4 month	22,31 ± 0,30
W34	D	P	2017	AF + 4 month	22,84 ± 0,01
W35	E	P	2017	AF + 4 month	26,42 ± 0,56
W36	F	P	2017	AF + 4 month	24,25 ± 0,45
W37	I	Lf	2017	AF + 4 month	16,81 ± 0,49
W38	L	Lf	2017	AF + 4 month	16,79 ± 0,10
W39	J	Lf	2017	AF + 4 month	22,85 ± 0,07
W40	N	Lf	2017	AF + 4 month	23,30 ± 0,76
W41	H	Lf	2017	AF + 4 month	19,03 ± 0,05
W42	K	Lf	2017	AF + 4 month	19,01 ± 0,48
W15	M	Lf	2017	After AF	30,86 ± 1,03
W16	G	P	2017	After AF	34,75 ± 0,56
W17	A	P	2017	After AF	27,27 ± 0,28
W18	B	P	2017	After AF	26,82 ± 1,00
W19	C	P	2017	After AF	27,53 ± 0,25
W20	D	P	2017	After AF	29,54 ± 0,50
W21	E	P	2017	After AF	28,33 ± 0,20
W22	F	P	2017	After AF	27,15 ± 0,84
W23	N	LF	2017	After AF	27,45 ± 0,67
W24	I	LF	2017	After AF	22,03 ± 0,63
W24	K	LF	2017	After AF	28,28 ± 0,43
W26	L	LF	2017	After AF	24,26 ± 2,20
W27	H	LF	2017	After AF	27,26 ± 0,14
W28	J	LF	2017	After AF	27,11 ± 0,65
