# Supplementary material for: White Wine Antioxidant Metabolome: Definition and Dynamic Behavior during Aging on Lees in Oak Barrels
Source: Antioxidants (Basel). 2023 Feb 6;12(2):395. doi: 10.3390/antiox12020395 (PMC9952738; doi:10.3390/antiox12020395)
Supplement: Supplementary file 1 [file antioxidants-12-00395-s001.zip › antioxidants-2167807-supplementary/supplementary data/Table S2.xlsx]

## Sheet: Feuil1
ID	m/z [M+H]+	Retention Time (min)	Appear / Disappear	AC+/AC-	Annotation	Elementary Formula	W01	W02	W03	W04	W05	W06	W07	W08	W09	W10	W11	W12	W13	W14	W15	W16	W17	W18	W19	W20	W21	W22	W23	W24	W25	W26	W27	W28	W29	W30	W31	W32	W33	W34	W35	W36	W37	W38	W39	W40	W41	W42	W43
8	198.94	0.564188	Increasing	AC-			483993	484876	414764	0	593171	414159	471124	532484	470636	0	493034	470467	504504	575246	693949	526870	577562	485240	0	539193	533868	506184	633680	518001	528441	571502	599893	629200	0	0	0	0	0	0	0	0	0	0	0	0	0	0	611553
27	136.062	0.650047	Stable	AC+	C5H5N5	CHN	1.05044e+06	434568	878038	349313	663566	638233	984088	605720	652160	1113247	416187	661524	816294	329922	162115	259756	251174	238041	206456	238511	174063	204461	144818	281143	189740	217393	202606	221316	390902	486222	424971	265874	355581	291414	265350	334358	516965	468110	386114	453317	442438	525870	523664
32	148.043	0.684956	Decreasing	AC-	C5H9NO2S	CHONS	84332.1	0	0	0	0	63507.3	74774.9	0	88600.3	122578	0	79040	62899.9	83413.7	889488	529516	1.76216e+06	2.49334e+06	1.21363e+06	977757	1.43885e+06	1.06172e+06	1.34286e+06	592912	503205	713285	1.09343e+06	1.45873e+06	0	283633	427540	190731	349312	247006	263598	276885	0	0	544725	199412	0	0	0
34	152.056	0.742625	Increasing	AC+	C5H5N5O	CHON	858770	412976	676223	0	535398	531299	678357	401239	400301	791486	334988	428606	577173	232786	0	221499	0	0	311797	0	0	239772	0	158819	211444	0	120802	0	223345	296704	0	107593	235915	292965	275302	77178.6	188346	276505	278381	0	171917	0	358880
42	179.055	0.728851	Stable	AC+	C14H20O4	CHO	801811	651292	699094	847595	1.05064e+06	460136	665727	1.14899e+06	1.10155e+06	834691	885445	894500	820384	913772	0	152583	257896	229382	219909	473423	243793	227983	163964	255631	227288	233365	222193	232671	377066	368674	300983	307802	360457	438631	488088	368135	450588	438814	380422	475650	401290	336767	2.74325e+06
50	226.155	0.700893	Increasing	AC+			96632.8	118633	150792	0	50701.8	76654.1	88408	129914	51622.3	94386.7	47551.6	67287.3	127915	31346.1	0	0	0	0	0	0	0	0	0	0	0	0	0	0	29026	0	0	0	0	0	0	0	0	0	44685.2	0	34825.4	0	71713
52	245.113	0.737836	Increasing	AC+	C10H16N2O5	CHON	173945	112628	144095	52227.5	154094	76722.1	0	168567	93891.3	171843	86903.6	127041	120551	94674.1	0	31930.7	44554.5	0	57811.5	0	36119.1	0	0	36329.5	0	0	70132.3	37613	99008.4	98460.7	30759.5	46760.1	55989.5	0	26684.8	0	66968.7	89058.3	29057.3	93608	117680	29596.5	74953.4
53	256.129	0.683726	Decreasing	AC-	C11H17N3O4	CHON	69704.1	94412.2	50493.7	76270.4	65640.1	71180.5	85788.7	53619.3	55529.4	57806.4	65275	40468.8	55489.5	62608.6	151476	246594	262023	323996	243190	202532	240473	250517	183940	224775	246722	246660	209759	247654	0	71594.9	123345	70247	110082	65479.2	105820	95444.3	128349	0	96668.6	55866.3	0	76342.6	0
62	344.091	0.694716	Stable	AC-	C11H22NO7PS	CHNOPS	108585	163069	142067	196789	198979	140549	129921	140150	141893	84505.3	140164	121478	129187	144232	169873	224549	257994	278199	238113	300449	295407	252624	285013	302555	289802	259228	222803	261064	94097.5	95755.2	110020	67514.3	115109	70102.9	129852	92312.3	128155	81752.2	129511	94329.6	143149	112393	86427.3
70	486.219	0.654526	Decreasing	AC+			66248.2	0	46559.2	0	28711.3	0	70484.9	15285.3	20504.8	28071.9	0	17926.9	25564.7	33588.4	0	0	0	0	0	0	0	0	0	0	0	0	0	0	0	0	0	0	0	0	0	0	0	0	0	0	0	0	0
79	144.102	0.815965	Decreasing	AC+	C7H13NO2	CHNO	4.36434e+06	6.28913e+06	6.12427e+06	6.14118e+06	6420010	6.34052e+06	3.89239e+06	7153511	7.93306e+06	6.30715e+06	6.81568e+06	7.7946e+06	7.34143e+06	8.11311e+06	2.33211e+06	2.1328e+06	2.11314e+06	2.19373e+06	2.14572e+06	2.36658e+06	2.59279e+06	2.95675e+06	3.22039e+06	2.76294e+06	2608048	2.58948e+06	2.36887e+06	1.98621e+06	4.82301e+06	3131859	3156720	3508443	3117009	3.64774e+06	3.61365e+06	4.13114e+06	3.82339e+06	4447175	3.36654e+06	5136665	4117490	4731111	0
80	146.081	0.800461	Increasing	AC-	C6H11NO3	CHNO	0	0	0	72959.8	0	0	0	0	0	0	0	0	0	0	0	0	87467.8	70797.1	117178	72348.8	76345.5	152694	103360	0	111238	94591.7	105788	65456.6	0	0	111652	71881.6	127322	91327.4	76340.7	90693.6	82582.1	133125	103540	0	97778.3	82973.8	429177
84	175.06	0.833351	Stable	AC+	C7H10O5	CHO	319699	370754	356459	637556	461885	497446	347075	333725	392706	218527	353107	325637	288440	387865	0	0	153627	117905	154027	270878	142560	162734	131471	108499	150670	179054	0	104219	204636	124843	98309.6	174987	0	222130	209960	150212	210671	260070	279760	182157	157425	149727	553995
87	205.07	0.820596	Increasing	AC+	C8H12O6	CHO	320287	434749	324496	349510	429335	392477	344253	314843	700831	412043	559317	434365	435263	911838	0	0	0	0	0	0	0	0	0	0	0	0	0	0	0	0	0	0	0	0	0	0	0	0	0	0	0	0	0
105	135.029	0.891802	Decreasing	AC-	C4H6O5	CHO	0	0	0	0	0	0	0	0	0	0	0	0	0	0	0	0	0	0	0	0	0	0	409109	431226	0	0	0	0	0	0	0	0	0	0	0	0	0	0	0	0	0	0	0
106	144.048	0.915509	Stable	AC+	C6H9NOS	CHNOS	142041	218276	165793	307859	135595	196437	233976	120770	185336	154471	187454	141405	167619	186374	0	117782	90670.5	75491.7	111089	69996.7	81390.3	141061	124328	160732	208696	132493	153895	82393.2	75349.2	77467.1	68778.4	48972.6	67711.8	0	48850.2	94038.8	116380	90514	68245.9	90171.6	127966	141043	140498
109	171.029	0.914047	Decreasing	AC+	C7H6O5	CHO	0	0	0	0	0	0	0	0	0	0	0	0	0	0	0	0	0	0	0	0	0	0	0	0	0	0	0	0	0	0	0	0	0	83499.1	126340	0	0	0	0	0	0	0	0
130	292.15	0.867588	Stable	AC-	C11H21N3O6	CHNO	0	161500	0	0	0	176697	214801	0	0	0	0	192763	0	0	229506	193104	283059	255765	312222	264614	270342	292809	127405	219455	194782	247038	254769	276926	276937	224352	297179	222178	234240	230438	232561	255947	225696	249237	0	268461	237785	206452	235974
153	420.059	0.87766	Increasing	AC-			0	32932.4	0	0	25356.5	28654.4	24185.8	0	0	0	48962	0	0	0	0	43928.1	0	0	49416.8	0	80391.1	75732	0	50009.8	50410.3	0	0	47802.1	36566.9	28817.5	32304.6	0	30298.2	35119.5	47577.1	30454.6	25037.3	33569.9	26611.4	30401.8	24813.4	0	40056.3
154	425.167	0.903897	Stable	AC-	C18H24N4O8	CHNO	26232.5	0	0	32845.5	57662.2	35319.3	70175.4	75558.9	68055.3	98195.8	80536.5	79823.9	58629.3	45912.6	109648	111121	251039	148860	143742	98950.3	143532	117121	103832	149488	111847	118307	116033	250734	171432	113566	172182	128582	91357.7	130295	84872.9	113008	113631	98034.8	165542	119935	58083.4	98470.1	134736
156	432.21	0.911137	Stable	AC-	C17H29N5O8	CHNO	166989	118511	94751.3	131218	114471	115615	109051	160825	206069	141072	146705	136451	224224	49874.4	290825	186591	448455	351920	346802	273027	204919	196474	196266	232646	211698	223316	274521	235777	487647	184771	294756	242962	225541	308932	178284	152657	247317	223324	0	223745	280652	201660	207946
167	533.257	0.93728	Increasing	AC-	C25H36N6O5S	CHNOS	0	0	0	0	0	0	0	0	0	0	0	0	0	0	70483.1	0	128160	104663	89665.6	79737.9	137704	85602.4	0	117181	59360.5	76135.5	131936	117902	83086.5	0	56734.2	43312.6	59250.6	73127.2	45501.5	16961.3	26258.1	35400.6	19449.2	0	37925.4	19439.4	13186.4
175	936.142	0.921765	Decreasing	AC-			0	0	0	0	0	0	0	0	0	0	0	0	0	0	9755.66	0	0	13497.9	21371.6	27602.9	0	14153.4	22340.1	0	10917	12399.2	11895.7	18608.5	0	0	0	0	0	0	0	0	0	0	0	0	0	0	0
183	158.117	1.01419	Increasing	AC+	C8H15NO2	CHON	148069	404450	456295	285099	460552	483810	224187	389647	352395	345832	228995	331482	410365	207993	98950.5	117732	94082.6	203627	170070	0	95137.9	186193	102296	0	0	0	0	0	0	70823.7	135341	212341	158171	107879	148303	252581	95950	152928	175296	178670	130695	114999	291718
194	289.049	1.01825	Stable	AC+			135533	126292	141603	283683	249892	204459	649642	418265	419261	394471	575025	0	0	0	0	61733.8	85621.6	48220.3	71267.8	115125	52826.5	95678.6	66075.6	151578	44755.5	0	0	62676.9	97914.7	111629	118486	80014.2	130345	201716	0	169106	189900	88458.2	150616	165863	175467	118990	254619
202	354.166	0.989215	Stable	AC+	C16H23N3O6	CHNO	772636	736483	716949	522910	700508	752387	804186	620465	591996	837216	489229	646361	639671	429546	308976	785077	123518	78500.1	79603	232718	0	700076	329541	68644.5	48531.4	317330	418269	109153	62228.7	1.09566e+06	107923	50213.3	66821.1	46746.4	0	0	278737	66447.8	78799.1	436038	59632.2	57908.1	0
232	166.086	1.05078	Stable	AC+	C9H11NO2	CHNO	1.69952e+07	1.61545e+07	1.70319e+07	14040983	1.62863e+07	1.6508e+07	1.69486e+07	15953597	15957984	1.56523e+07	13487971	1.65566e+07	14786704	14477693	9022710	1.48832e+07	13355111	10916730	1.3424e+07	10799584	12142502	12494919	11112700	13929346	11826142	13793967	14082265	12740579	14222633	16958846	14814142	13258599	14325436	12811744	11206459	14151835	15638899	17689426	13919889	13689059	16560054	14178529	20570040
233	166.395	1.05126	Increasing	AC+			0	0	0	0	0	0	0	0	0	0	0	0	0	0	0	0	0	0	0	0	0	0	0	0	0	0	0	0	0	0	0	0	0	0	0	0	0	0	0	0	0	0	78154.1
236	213.076	1.14877	Stable	AC-	C10H12O5	CHO	129718	175211	164828	191233	132850	0	114742	101697	131320	93901.8	136897	104912	102750	151883	0	87811	102578	128990	99694.4	81594.5	113330	122216	102898	105936	84913.3	92349.1	84043.4	83392.9	47476.3	90035	77696.4	104724	83724.7	102819	89010.4	100836	0	0	0	42256.1	0	42086.3	138515
238	232.027	1.12656	Stable	AC+			143894	106572	99870.8	86505.7	156194	138688	388007	213259	256035	247628	155830	198688	220021	136037	0	73162.3	115607	106674	120570	264220	104300	132008	82971.1	111755	72552.8	114716	61153.8	93877.4	71039.8	57594.5	86834.7	94828.2	95765.6	172518	81387.5	105928	89019.5	95193.1	106511	114735	59516.4	70828.8	248033
245	299.113	1.14346	Decreasing	AC-	C14H18O7 / C8H19N4O6P	CHO	0	0	0	0	0	0	22045.1	0	0	0	0	0	0	0	0	0	44786.5	64957.3	65528.9	119602	70174.1	140323	0	31392.8	24643.3	32203.9	24875.6	39639.7	0	57816.5	24109.4	52648.3	37204.6	42398.8	53612.8	44853.7	0	0	0	0	0	0	0
267	634.282	1.13836	Decreasing	AC-	C28H39N7O10	CHON	0	0	0	10393.2	12085.2	0	0	0	0	0	10741.9	0	14394.5	0	0	0	0	0	31652.8	0	0	0	49679.4	0	59514.2	0	66850.6	37813.1	15990.3	36161.8	17696	23818.4	20948.5	25756.8	21718.5	23561.4	0	0	0	10757.9	0	0	0
270	150.055	1.15753	Stable	AC-	C8H7NO2	CHNO	122866	103296	104469	87955.4	130158	132392	93646.5	94667.2	87323.9	0	80896.9	82624.5	68399.5	80490.4	69541.1	255822	375566	327460	335341	255636	268885	380887	213537	261758	160991	159530	153886	192152	0	161279	205332	198414	187718	148296	165747	216459	80713.7	79031.1	103435	112928	69613.2	68596.2	97296.9
273	186.022	1.15428	Increasing	AC+			53997.7	0	0	0	57682.9	63517.5	161720	96705	109345	111002	62672.6	86413.6	84114.6	50458.8	0	0	0	0	0	79865.4	0	48569.6	0	0	0	0	0	0	0	0	0	0	42808.2	74224.4	0	46095.6	39897.6	0	0	0	0	0	102048
277	205.097	1.20795	Increasing	AC+	C11H12N2O2	CHON	0	0	168389	68177.7	80991.2	199935	169026	239192	241102	276885	347563	238668	202951	128294	0	0	0	0	0	0	0	0	0	49966.9	0	0	0	0	0	0	0	0	0	0	0	0	0	0	0	0	48227	44848.2	297475
284	264.09	1.16736	Stable	AC+	C12H19Cl2NO	CHClNO	259475	374455	294006	396716	309055	308373	311825	318171	341330	251604	419665	321733	331617	390953	0	0	0	158074	101915	105754	144358	103254	90617.4	147139	115150	129338	76582.6	120426	145619	133589	115590	0	134176	0	140701	133363	171786	152095	141038	140462	0	133785	356536
306	467.214	1.1714	Increasing	AC+	C21H30N4O8	CHNO	1.18203e+06	810175	639413	255092	610776	1.00944e+06	888170	813721	672233	1.08091e+06	671035	890787	769562	353693	0	277089	0	0	294123	0	234094	175064	0	0	0	210022	0	0	0	393110	0	0	0	280125	0	215118	0	0	1.11793e+06	112591	0	0	0
307	473.224	1.23598	Decreasing	AC-	C20H32N4O9	CHON	0	0	0	7950.8	0	0	0	0	0	0	0	0	0	0	174807	278024	309924	174104	346498	136433	245042	281680	419077	206624	285693	226466	418069	268923	0	67646.7	0	27599	0	75611.2	0	95458.5	0	0	0	0	0	80735.2	0
320	143.118	1.29864	Increasing	AC+			432767	213162	344594	129669	371253	245148	372856	218558	224419	436237	148959	240586	284371	168305	0	87898.9	0	0	0	0	0	0	0	53331.7	0	0	0	0	71760.7	98017.7	68571.4	0	81022.7	0	53374.5	63203.2	88941.6	77925.1	54846.6	103029	106728	58175.1	104060
321	157.049	1.28195	Stable	AC+	C7H8O4	CHO	1.71247e+06	1.34679e+06	1.87956e+06	1751873	1.72226e+06	1.72742e+06	1.04478e+06	1.42698e+06	1.76412e+06	1.024e+06	1.5022e+06	1.48689e+06	1.30744e+06	1.63903e+06	0	553556	543029	524476	560467	681772	582360	568892	618226	718390	546269	673434	576514	538053	907021	1.17675e+06	1.21393e+06	1.27192e+06	1253728	1.61273e+06	1.3472e+06	1.37655e+06	1.251e+06	1.44967e+06	1.152e+06	1254301	1421163	1.21171e+06	132815
328	216.032	1.34682	Increasing	AC+			0	91879.2	45501.4	0	105770	95085.1	37220.3	171653	173243	110640	154278	166019	134090	72475.1	0	0	0	0	0	57139.3	0	0	61152	0	0	61662.8	0	0	95223.8	81828	57975.1	83199.4	74099.9	103203	0	87721.4	116476	98498.8	70151.8	113342	111048	93967.1	142064
330	219.086	1.3226	Increasing	AC+	C9H14O6	CHO	96027.5	78019.7	93548.5	194998	195118	77049	0	161943	177272	90702.8	141659	175164	136676	184836	0	0	0	0	0	0	0	0	0	43652.1	0	0	0	0	117167	0	52358.2	46964.7	45716.5	98812.7	64989.3	38696.1	145809	157150	140161	136822	141619	88685.6	194833
333	234.043	1.33793	Stable	AC+	C8H11NO5S	CHNOS	0	61572.3	47066.3	0	67231	65527.4	64293.9	105840	101840	62428.2	91008	106769	77976.3	0	0	51319.3	76028	86135.8	96065.9	123821	62500.8	94127.1	73131.2	0	47183.7	80456.8	73865.4	0	57796.7	59496.6	69300.3	72896.3	0	83727.3	0	73058.1	120993	72263.2	0	89039.9	81086.6	56352.9	78658.4
338	304.177	1.254	Increasing	AC+			730370	456974	631761	399908	656248	634036	658925	629522	715612	1.15435e+06	503557	781043	668987	373258	114342	136847	70571.8	47118.1	0	0	0	0	0	0	0	0	0	0	237345	97374.8	99432.3	81916.4	106707	79606.5	76871.3	139561	180512	154153	166959	150648	189373	156234	436604
340	325.14	1.3151	Increasing	AC+	C15H20N2O6	CHON	60885.1	0	62050.2	0	52730.4	0	55454.3	73024.3	94520	119110	49480.8	89295.6	0	43200.4	0	0	0	0	0	0	0	0	0	0	0	0	0	0	30648.3	0	0	0	0	0	0	0	0	23433.5	0	0	0	0	40614
350	444.107	1.25499	Decreasing	AC-			0	0	0	0	0	0	0	0	0	0	0	0	0	0	32921.8	32917.9	32644.5	66430	28594.4	0	74883.7	22658.4	94996	0	0	0	86009.2	29946.9	37261.6	0	18218.1	0	0	0	45868.4	0	0	0	29033.8	52317.4	28439.6	0	28756.1
355	483.245	1.3169	Stable	AC-	C22H34N4O8	CHNO	0	0	0	0	0	0	0	16560.7	0	0	35743.7	18053.9	0	0	165651	98695.4	199276	159078	185595	171033	148468	129586	85659	130364	119088	171023	176211	242672	174968	52621.1	100257	83268.3	77452.8	84103.2	49774.7	56572.2	40717	60506.4	117701	54006.2	85808.4	35529.3	91804.8
366	928.155	1.28603	Decreasing	AC-			0	0	0	0	10372.1	0	0	0	0	0	0	0	0	0	14983.3	20996.2	0	33167.6	12464.5	169467	111966	9963.3	68485.3	31498.4	21082.9	24141.3	27915	19716.7	0	0	0	0	0	16730.4	22024	0	0	0	0	7408.1	0	0	0
369	203.055	1.42364	Stable	AC+			1.34972e+06	1.24876e+06	1.44941e+06	1.51899e+06	1.52636e+06	1.39976e+06	814242	1.34665e+06	1.63047e+06	909334	1.31446e+06	1.28922e+06	1.23509e+06	1.40928e+06	223708	472542	524453	507053	477248	649641	605482	515154	709361	656504	562852	699640	568022	565614	725202	711505	846748	858167	905276	1.05588e+06	1.01453e+06	893857	845050	1.05283e+06	903431	983370	988170	808340	1.8211e+06
372	259.021	1.39718	Stable	AC+	C6H11O9P	CHOP	409934	403761	474356	626145	0	216279	302991	371252	393799	216782	176783	341421	325612	171679	0	100629	114358	109508	117466	152503	96993.5	120515	78653.9	119274	99017.8	106109	82283.2	79944.6	158518	313486	529966	505218	370340	587712	380053	364848	194636	335394	205314	186864	187138	412958	1.45343e+06
375	278.658	1.41968	Decreasing	AC-			0	0	0	0	0	0	0	0	0	0	0	0	0	0	174878	0	763568	386867	618350	419026	478808	329574	112213	341761	181141	242607	251363	618880	144604	0	184768	261234	101327	391671	258675	0	0	60885.3	457426	0	57364.4	62345.2	0
377	288.228	1.4442	Stable	AC+			2.1052e+06	921178	1.49284e+06	722836	1.32573e+06	1.40529e+06	1.00625e+06	1.04532e+06	1.1513e+06	1859415	549466	1.09543e+06	1.25452e+06	710524	239021	189586	290202	221756	216040	129875	290373	124753	86988.5	317512	157794	240881	191704	515705	414739	327878	452224	265772	271170	329022	427179	252030	397278	451256	681587	253733	328135	353262	389585
380	298.097	1.36236	Stable	AC-	C11H15N5O3S	CHNOS	0	0	0	0	0	97479.5	77263.6	253076	0	129836	92859	0	0	0	574298	700551	701881	1.1006e+06	710455	1.42695e+06	1.80128e+06	917217	1.69984e+06	1.53762e+06	1.79173e+06	1.52415e+06	1.36034e+06	1.25104e+06	365817	222592	263768	488186	216459	643804	679240	282890	253539	293101	229578	413676	260499	414392	119607
383	313.055	1.37592	Stable	AC+	C13H12O9	CHO	167712	258360	186890	318511	235043	199336	301751	264827	225354	90494.9	246633	235054	201999	391254	75033.2	300258	0	82545.6	79398.9	204437	250974	71182.5	235080	138570	120270	156121	0	74491.3	212893	256542	71543.6	134121	68962.4	245204	240435	63235.5	156338	206062	67761.8	231901	154749	171871	218184
395	490.251	1.44553	Increasing	AC+	C20H35N5O9	CHON	86119.3	97100.3	58185.8	24124	92338.1	75352	136205	69463	74565.1	110614	102683	86765.1	76613.5	24749.8	0	0	0	0	0	0	0	0	0	93828.6	0	0	0	122094	57944.5	63424.1	0	19925.4	0	0	32477.9	0	40757.7	50204.9	0	0	0	68783.2	105082
402	590.246	1.42106	Decreasing	AC-	C27H35N5O10	CHON	0	0	0	0	0	0	0	0	0	0	0	0	0	0	23787.6	109221	46618	0	48816.5	21858	21407	82512.1	79387.5	30251.2	20124.6	20285.5	56859.3	29017.3	29315.2	25985.4	10576.9	0	22573.1	0	0	26386.8	0	0	0	25926.6	22858.5	0	0
406	139.002	1.53597	Stable	AC+			537708	0	0	0	0	288877	155454	301864	334752	169702	271117	0	262666	0	0	82534.5	89908.2	93308	84469.3	120376	106674	87714.5	139239	126814	106978	128955	104677	94250	123786	125531	148516	160178	118661	206651	181225	156518	161868	199782	155379	188988	193815	156497	320376
408	157.013	1.5426	Increasing	AC+	C6H4O5	CHO	0	0	0	0	0	0	0	0	241401	156093	0	0	376730	249190	0	0	69744.5	72473.6	0	93778.4	82387.3	0	100863	0	0	95684.8	81521.7	72548.4	131656	109429	107145	132525	127738	160895	145921	133269	155649	156140	136277	167841	153116	117164	280439
409	157.049	1.51172	Stable	AC+	C7H8O4	CHO	489907	432030	530901	581844	543302	526758	307818	482482	647513	307410	546053	521295	458447	520610	88786.1	172533	179299	191907	179089	239967	214193	187550	259994	253703	190177	256242	189304	199210	907021	1.17675e+06	1.21393e+06	1.27192e+06	1253728	1.61273e+06	1.3472e+06	1.37655e+06	1.251e+06	1.44967e+06	1.152e+06	1254301	1421163	1.21171e+06	1.56252e+06
411	175.06	1.50112	Stable	AC+	C7H10O5	CHO	1.34248e+06	1.06992e+06	1.3925e+06	1.43754e+06	1.39561e+06	1.33693e+06	789426	1.26355e+06	1.49041e+06	823570	1.24492e+06	1.19417e+06	1.13058e+06	1.26518e+06	107179	462269	502180	460483	489933	660548	582921	502812	606737	698895	569401	673889	503234	550784	665142	723805	852202	841358	832992	1.08065e+06	937091	888534	850510	1.38515e+06	840206	878680	934993	800046	1.43685e+06
416	229.155	1.51374	Stable	AC+	C11H20N2O3	CHNO	36571820	18712554	33334002	7.05578e+06	10393108	21012818	20244934	5699509	10463544	15018973	3.41819e+06	5249348	12967495	8512937	630171	1.90443e+06	1.30602e+06	869651	1.28413e+06	449319	878903	923317	711917	1.37677e+06	680907	1.04316e+06	1.09639e+06	167449	1.47745e+06	2.08658e+06	1.70586e+06	1.19977e+06	1.79263e+06	912566	1.41318e+06	1.44391e+06	2.37414e+06	1.79006e+06	1.59381e+06	1.6941e+06	2061197	1.52192e+06	2487776
420	293.113	1.54101	Stable	AC+	C14H16N2O5	CHNO	292390	237187	296372	299004	255859	252197	227420	357094	396600	393866	307813	365097	321697	296903	37289.9	88966.4	141114	67259.3	90414.2	58621	80475.8	86143.9	61795.8	81911.8	44762.6	74374.9	75218.6	0	194806	85376.9	134872	81642.3	122276	100571	86232.2	113323	186237	110950	134355	121805	132556	139049	116450
438	463.104	1.47618	Increasing	AC+	C15H29O10P3	CHOP	64992	84717.2	76321.5	260981	88118.2	189688	0	101473	186280	34858.9	127415	96866	75500	139082	0	0	0	0	0	37696.5	0	0	0	0	0	0	0	0	29627.7	33790.3	38594.9	53827.4	42959	105980	65090.7	50151.9	66119.7	59411.3	42312.9	56554.7	61210.9	46650	55993.6
442	479.217	1.48772	Decreasing	AC-	C23H26N8O4	CHON	11158.4	0	16767.5	0	0	0	0	0	0	0	0	0	0	0	97420	160389	103575	69429.7	131400	85737.9	84588.5	145275	251245	118053	137308	124647	217237	100487	65181.6	90481.6	33597.8	0	42715.3	39651.7	0	85731	38196.6	0	0	94493.7	65351	43865.6	0
446	510.227	1.4723	Increasing	AC+			90845.5	29034.7	67968.1	24392.6	50340.6	75318.4	20151.3	47030.7	51354.4	98752.2	53014.9	53531.5	48446.1	16441.5	0	31240.9	0	0	18791.1	0	0	0	0	0	0	0	0	0	35482.6	32611.7	26799	17398.4	0	24439.2	21316.2	0	23661.2	28444.7	16262.2	0	43331.8	28651.5	38477.4
448	550.747	1.51701	Stable	AC-			0	177053	0	97722.3	113939	0	0	142606	109541	149134	0	152620	188694	115778	0	167030	218276	221537	171337	38666.9	183257	329137	0	101366	133096	151962	102672	395295	120727	101549	112286	169363	214612	0	124847	168236	0	151828	244060	0	0	103294	160700
453	185.044	1.55872	Stable	AC+	C8H8O5	CHO	832875	719691	861369	1.30659e+06	1.05293e+06	893491	465242	997957	1.08754e+06	556115	941535	915871	836599	984673	213640	173220	404886	405988	465917	567350	522320	364920	718718	550807	605146	597611	634986	476077	565396	729056	878130	1.45866e+06	835816	1.15713e+06	1.06606e+06	856016	861548	851117	761256	982645	601507	834685	924073
461	263.142	1.62742	Stable	AC+	C11H22N2O3S1	CHNOS	3.05196e+06	1.67275e+06	2.6889e+06	1.06199e+06	2023465	1.97013e+06	2.69875e+06	1797725	2.03343e+06	2.95681e+06	1.32425e+06	2.06775e+06	2259347	1.22416e+06	414819	910580	722617	499598	589068	236298	582994	534042	502828	576034	360185	546526	612634	722057	894882	1.06675e+06	910878	607552	863586	382973	767294	714432	898103	746284	909270	974806	909014	763749	942682
477	450.045	1.56779	Increasing	AC+			54334.7	0	58052	97365.2	52717.4	58231.9	0	0	74830.3	30998.4	63851	63356.8	0	64609.7	0	0	0	0	0	0	0	0	0	0	0	0	0	0	0	0	0	0	0	0	0	0	0	0	0	0	0	0	50299.2
480	467.111	1.60767	Decreasing	AC+			38142.1	22920.6	50883	0	0	25250.6	66800.9	61396.7	54932.7	43774.9	23850.7	47296.1	60422.9	33027.4	0	0	20863	0	0	0	0	13646.9	0	0	0	0	0	0	0	0	0	0	0	0	0	0	0	0	0	0	0	0	0
483	497.224	1.59536	Stable	AC-	C22H32N4O9	CHNO	347077	467700	0	181621	268536	581481	116409	674946	367858	585205	592189	654270	412899	141666	851195	1.43868e+06	1.4663e+06	948523	1.2564e+06	645471	806685	1.09544e+06	952536	835276	753077	910219	1.48884e+06	1.5303e+06	989115	680597	915279	563674	671097	518599	330714	654793	546590	636304	872512	383078	918791	555569	749202
489	131.034	1.6649	Stable	AC+	C5H6O4	CHO	445698	400423	405644	594863	563339	487081	349375	514323	602202	507129	584985	503874	500615	515748	0	140213	184104	228844	195844	300927	246889	207737	298509	387595	371574	340534	235430	231486	375660	156844	262446	314560	251082	379324	319353	253990	489278	474698	356599	426257	361683	530643	808381
503	316.187	1.70396	Stable	AC+	C14H25N3O5	CHNO	0	527072	0	0	0	573245	967422	895798	911837	0	678980	1.05748e+06	0	321293	216712	564093	380784	166523	382217	187568	248035	306672	278238	540366	301589	372838	398168	283581	1.5402e+06	1.06415e+06	0	0	1.51891e+06	0	0	688978	1.66941e+06	1.52753e+06	0	1.1355e+06	1.91349e+06	1.45783e+06	1.87699e+06
507	346.234	1.71998	Stable	AC+	C11H22N2O3S1	CHNOS	1997854	1.27636e+06	1.93235e+06	556142	1.35574e+06	1.46497e+06	1733643	1320759	1.26574e+06	1.80519e+06	772220	1.38765e+06	1.42574e+06	755872	310140	659741	501719	354588	497008	312640	465526	368602	460092	489846	330208	489877	595770	465295	592693	726952	552455	388162	593716	420711	528309	450225	579621	586474	552829	607258	686128	459684	656078
530	622.17	1.74824	Decreasing	AC-			0	0	0	0	0	0	0	0	0	0	0	0	0	0	0	15772	50896.6	34685.1	15046	0	0	18311.2	21297.3	30620.3	28070.3	27181.1	40082.9	38361	0	0	28093.6	0	0	0	0	0	0	0	0	0	0	0	0
533	834.386	1.73679	Decreasing	AC-	C34H51N13O12	CHON	0	0	0	0	0	0	0	0	0	0	0	0	0	0	0	99899.1	185769	110223	174556	66210.1	0	126429	77678.8	113622	96108.5	88192.7	0	143174	0	0	0	0	0	0	0	0	0	0	0	0	0	0	0
536	136.076	1.82051	Stable	AC+	C8H9NO	CHNO	869794	445108	664516	276092	549346	493714	579054	491993	494635	873391	408350	558487	573478	321733	255117	218179	338228	240815	303151	172668	237626	218874	197815	341923	213568	314955	346419	341885	482713	201454	455340	327273	405734	223566	340613	265479	465856	499021	594181	292168	513265	404251	763325
539	204.123	1.8016	Increasing	AC+	C9H17NO4	CHON	195991	182456	103560	141620	203849	140530	210304	180194	180927	310577	156673	160088	238333	168652	0	0	0	34768.8	0	0	28567.4	0	37820.8	36208.4	0	32177.3	29012.8	0	0	0	0	0	0	0	0	0	0	0	66254	0	0	0	134976
549	290.171	1.75037	Increasing	AC+	C12H23N3O5	CHON	0	0	0	0	0	0	0	0	0	0	0	0	0	0	0	0	0	0	0	0	0	0	0	0	0	0	0	0	1.80249e+06	2.6746e+06	1.82592e+06	1.25523e+06	1.9746e+06	1.39299e+06	1365847	1.53974e+06	1.9711e+06	1.98659e+06	1.58243e+06	2.06323e+06	2.66585e+06	1.86422e+06	332845
551	307.132	1.76666	Increasing	AC+	C20H18O3	CHO	0	0	89709.6	28884.3	80802.7	0	100375	83278.5	80919.2	168061	67683.2	85935.6	95186.8	55403.6	0	0	0	0	0	0	0	0	0	0	0	0	0	0	0	30121	0	0	25573.4	0	0	0	42684.1	30700.4	38081.3	0	44083.3	35160.4	39655.1
579	489.256	1.80364	Stable	AC-	C21H36N4O9	CHNO	0	92218.1	0	37413.2	0	116658	60289.7	169631	92952.2	217589	152159	149676	101562	33307.9	278148	548715	707007	413105	577698	328838	343127	511154	407517	330379	298338	354359	0	600769	438631	345235	496730	218418	346914	216657	210955	318725	193520	202561	394546	260902	305056	158574	220327
592	231.17	1.91046	Stable	AC+	C11H22N2O3	CHNO	17217538	10380230	16028991	6.42074e+06	11331751	11555192	15261113	10244665	11526258	17329820	7853392	11355989	13028717	7354348	2.16093e+06	6.65235e+06	3.59534e+06	2.01105e+06	3384208	1.5872e+06	2.43564e+06	2.87689e+06	2.84366e+06	3.13355e+06	2.11448e+06	2.68884e+06	3.68448e+06	2.95302e+06	4566945	6916260	4141495	2.55589e+06	4321159	2.42268e+06	3.38666e+06	3661365	4.96652e+06	4066905	4133695	5.30781e+06	5333264	4262796	5.02817e+06
596	325.139	1.86951	Stable	AC+	C15H20N2O6	CHNO	681016	415961	551572	239355	456614	392225	432711	355725	416071	580618	234002	383256	431723	293766	60304.3	96416.1	124259	79402.1	112312	0	117262	74152.1	67880.9	138661	66591.7	120648	112420	94434.2	138475	114566	172607	154833	161203	84955.8	147131	122830	198366	182202	143562	130683	166138	128929	203962
597	330.166	1.89574	Increasing	AC+	C14H23N3O6	CHON	0	16927.7	0	0	0	0	0	0	0	0	0	0	0	0	0	0	21465.6	0	16440.7	0	0	0	0	0	0	0	16197.8	30158.8	617862	554648	503082	387488	487863	476161	486176	410211	461232	468480	806129	433738	611656	435007	607295
606	389.203	1.90726	Increasing	AC+	C16H28N4O7	CHON	391202	194350	393071	142447	202411	286706	0	316465	282137	694077	175124	327429	329306	230328	94293.6	170321	0	0	111395	0	0	136353	140778	0	0	123159	0	0	217614	97806.1	135861	87851.9	162715	133256	150666	137650	163433	208988	201263	160888	247467	138578	465327
608	417.245	1.91536	Decreasing	AC-	C17H32N6O6	CHON	0	0	0	0	0	0	0	0	0	0	0	0	0	0	201041	0	422317	224882	233082	284858	276367	340509	354222	298928	262734	304774	782287	345725	0	0	0	0	0	0	0	0	0	0	0	0	0	0	0
616	130.086	2.01089	Increasing	AC+	C6H11NO2	CHON	169512	171569	145500	0	0	123205	112855	129638	124370	132298	82783.9	127499	114160	77450.8	0	0	0	0	0	0	0	0	0	0	0	0	0	0	0	0	0	0	0	0	0	0	0	74672.7	93724.1	105251	75331.7	0	143694
619	210.112	1.95309	Stable	AC+	C11H15NO3	CHNO	4.91385e+06	2.87797e+06	4.46115e+06	1.8712e+06	3071688	3.33942e+06	3.09598e+06	3392870	3.35334e+06	5011024	2.75153e+06	3.77333e+06	3.85211e+06	2.1942e+06	1.81941e+06	1.37242e+06	2.28464e+06	1.61254e+06	2064631	1.09953e+06	1.67602e+06	1.46685e+06	1.39842e+06	2.26143e+06	1.54615e+06	2.07762e+06	2.25201e+06	2.40603e+06	3.32248e+06	1.5297e+06	2.95857e+06	2.17285e+06	2.61069e+06	1.59484e+06	2.29692e+06	1.81289e+06	3.24995e+06	3.38959e+06	4.10737e+06	2.12883e+06	3.4539e+06	2.77672e+06	3.80073e+06
623	287.124	2.01541	Increasing	AC+			331375	240493	489656	237355	304647	107419	282567	411498	480000	529437	260490	146746	145443	259174	0	25150.1	0	0	0	0	0	0	0	0	0	0	0	0	94382.9	53943.8	0	0	0	0	0	0	0	0	0	92243.6	99382.7	0	81197.8
624	290.045	1.98777	Increasing	AC+	C11H16NO2PS2	CHONP	74709.2	72636.1	61291.2	58872	35134.5	65913.3	69506.8	61473.2	71272.8	61899.3	61668.8	63408.3	57008.8	80826.5	0	0	0	0	0	0	0	0	0	0	0	0	0	0	0	0	0	0	0	0	0	0	38638.6	0	25626.3	36683.1	47007.7	0	244108
643	537.23	2.03803	Decreasing	AC-	C27H36O11 / C22H45ClO8S2 / C23H32N6O9	CHO	0	0	0	0	0	0	0	0	0	0	0	0	0	0	154938	516295	178680	50997	334865	166527	70831.2	407253	295159	145775	184156	228086	605454	72230.5	138142	75781.9	68001.1	0	121904	112715	36845	136406	40258.3	83501.9	0	119982	211748	74984.4	23467
655	217.155	2.12703	Stable	AC+	C11H15NO3	CHNO	2322307	951045	2.23154e+06	500108	1.20622e+06	1191993	1.3689e+06	850470	945064	1.56796e+06	548206	921643	1.11436e+06	732249	336550	317702	519500	318892	404033	167972	401076	253430	218252	423937	219583	363648	287016	625521	582254	369412	601640	422797	550006	298123	559802	352961	601875	562281	880500	522837	510367	437725	5.52984e+06
660	327.134	2.07225	Increasing	AC+	C18H18N2O4	CHON	82723.9	52112.7	72612	22182	62987.9	43395.9	53888.1	58445.4	57509.2	91831.4	39556.6	66807.2	68559.2	29003.2	0	0	0	0	0	0	0	0	0	0	0	0	0	0	23305.9	0	0	0	0	0	0	0	18759.3	0	0	0	0	0	62810.5
663	348.213	2.07325	Increasing	AC+			73941.8	40420.5	70405.7	0	43358.3	49742.2	47857.3	55293.6	58310.6	73014.2	22236.9	62555.1	53478.3	24453.8	0	0	0	0	0	0	0	0	0	0	0	0	0	0	0	62386.2	0	0	0	0	0	0	33345.1	27304.8	0	75254.1	37225.2	0	56158
674	906.186	2.12494	Stable	AC-			0	0	0	63040.7	0	0	0	0	0	0	0	0	0	0	0	91811.1	109106	202812	168592	199829	178096	160986	168989	94482.7	134128	113478	118236	143962	63011.9	0	52561.5	108118	70200.3	85535.5	71539.1	77283.8	32597.7	42011.9	53456.6	75294.7	30501.6	67320.8	62993.9
676	148.097	2.20181	Decreasing	AC+	C6H13NO3	CHNO	263257	168632	281184	69644.3	200405	225029	183417	203492	195705	340877	123464	223084	190530	88892.8	0	114886	0	0	0	0	0	0	71615.7	0	0	0	54855.1	0	109107	115740	0	0	0	0	0	69162.8	106775	83701.6	0	118948	118430	0	0
677	173.081	2.18564	Increasing	AC+	C8H12O4	CHO	516845	494811	597936	155198	391075	640772	470717	62407.1	89035.6	64853.2	63073.9	0	93092.6	66844.2	0	22054.6	0	46467.8	0	48491.8	44116.1	0	0	0	0	0	0	0	129309	0	0	70905.8	41923.8	81186.8	85567.8	0	0	366659	328568	55100	148889	0	630892
681	286.176	2.15693	Stable	AC+	C13H23N3O4	CHNO	2.0483e+06	1.21609e+06	1.76184e+06	564912	1.37074e+06	1.64068e+06	1.53425e+06	1.16717e+06	1.12608e+06	2.01536e+06	808375	1.29259e+06	1.37582e+06	595624	189481	723570	205686	251303	0	0	0	433011	374722	246838	285330	244429	479254	304307	414261	555998	426494	220151	418467	267788	280452	384461	505440	411184	482311	566019	531735	376642	648794
684	295.11	2.23305	Increasing	AC+			83563.1	72341.4	79140.9	51323.2	0	75602.1	77951.6	62789.6	71671.3	108321	55584.8	0	51031.9	48124.6	92337.8	0	0	0	0	0	0	0	0	0	0	0	0	0	0	0	0	0	0	0	0	0	0	0	0	0	0	0	0
688	335.091	2.1616	Decreasing	AC-	C20H14O5	CHO	0	0	0	0	0	0	0	0	0	0	0	0	0	0	0	113413	311125	103138	228658	0	85713.9	0	88705.7	77495.4	55539.2	77284	113399	87037.4	0	103370	98426.3	62670.5	0	0	0	64829.9	0	0	42763.1	42945.1	41429.8	0	0
698	401.24	2.16984	Increasing	AC+	C18H32N4O6	CHON	947663	1.23626e+06	560587	794108	1.05237e+06	1.64991e+06	993987	1.41964e+06	997672	1.88707e+06	574968	1.26886e+06	1.1196e+06	402666	0	560145	0	0	0	0	0	138326	219939	0	0	0	0	0	549594	0	0	0	0	0	0	0	389441	404091	555088	0	472397	354432	514457
713	632.324	2.21517	Increasing	AC-	C27H41N11O7	CHNO	0	0	0	0	0	0	0	0	0	0	0	0	0	0	18076.8	0	78066.4	25131	61372.2	18274.4	29362.6	12614.6	0	62625.2	37841.8	38286.3	22159.5	98572.6	21337.3	0	42165	28481.6	38890.9	22536.9	20093.4	26763.7	32054.6	36414.3	60611.2	0	35766.1	28587.2	33514.3
722	173.092	2.2759	Increasing	AC+	C7H12N2O3	CHON	128770	116158	134801	115894	77374.7	94337	74837.3	148778	123795	134072	130406	118481	124264	123083	0	0	0	0	0	0	0	0	0	86320.3	0	0	68414.9	129374	161683	91092.4	0	0	90471.4	35287	135123	0	205461	122951	175797	124795	111477	109425	164695
726	197.128	2.29775	Increasing	AC+	C10H16N2O2	CHON	430226	231263	406873	158307	247915	262761	255479	169413	190458	285359	137492	186411	197957	167441	0	49211	53243.8	47942.1	54476.9	44912.4	0	39040.5	0	0	0	0	0	49276.4	58517.6	89642.8	58805.5	48429.4	55218.2	63068	75602.2	82151.4	65751.2	53059.7	75393.3	0	59195.6	46674	297346
740	387.224	2.3247	Stable	AC+	C17H30N4O6	CHNO	650529	450063	586416	411627	967170	903956	748766	1.14935e+06	925739	1.70393e+06	754520	1.11347e+06	638556	553927	177672	294667	361905	211214	372141	234549	0	344905	305194	458663	405936	412117	374035	436126	264725	317816	194199	188614	194708	215626	272133	215776	314085	255336	275887	562865	384571	262598	730511
742	440.203	2.32316	Stable	AC-	C21H25N7O4	CHNO	0	0	0	35990.8	0	65223.1	0	88384.2	0	0	0	0	0	0	230804	369337	527591	290301	456244	267932	344329	331942	247364	402848	248945	489352	400637	263663	378332	288467	434499	329029	359307	314870	314677	299000	304302	310525	340537	267568	334590	277202	0
743	453.233	2.26641	Decreasing	AC-	C21H32N4O7	CHON	223468	181565	0	0	0	174142	137133	207490	144938	241372	175097	0	132265	0	0	0	233358	0	176792	273509	0	0	0	221779	0	222895	0	0	101955	0	113484	0	64564	116885	105400	50232	108028	103628	124747	143164	0	130986	0
753	229.658	2.39435	Decreasing	AC-			0	0	0	0	0	0	0	0	0	0	0	0	0	0	790698	1.1488e+06	1.12286e+06	669507	868539	864769	856219	849833	0	467219	423291	0	917216	0	497448	618554	0	0	554732	678561	0	466567	0	319153	0	434949	0	270296	0
756	277.118	2.40804	Increasing	AC+			255009	135125	178189	82546.6	166999	126648	303059	112519	125247	181324	57617.3	108550	134339	90244.9	0	0	28459.2	0	0	0	0	0	0	0	0	0	0	0	35384.6	0	0	0	0	0	25158.4	0	60667.6	38589.7	53410.8	0	0	0	480338
776	525.255	2.44141	Stable	AC-	C24H36N4O9	CHNO	0	0	0	0	0	32073.5	0	0	0	0	0	0	0	0	207888	136222	212907	145217	141914	78625.8	139312	104191	49717.4	80403.9	68417.8	117856	107425	241934	126233	42876.8	118487	113098	93775.5	61665.4	86638	53917.9	49712.7	67426.5	130454	0	0	63762.8	312598
777	538.287	2.37283	Decreasing	AC+	C25H39N5O8	CHNO	300644	251487	263331	0	110036	227635	231089	274786	329285	324828	176715	283481	307632	70610.7	0	202790	12338.2	0	0	0	0	0	90080.3	0	0	0	0	0	0	147910	0	0	0	0	0	0	0	0	0	49233.9	0	0	0
781	646.155	2.37529	Stable	AC+			1.50754e+06	1.7087e+06	1.25311e+06	1156887	1.11869e+06	1406900	744783	2819157	2.60054e+06	2342904	3.1586e+06	3.26674e+06	2.39763e+06	2182574	465710	446468	832182	866606	579516	465760	639262	637113	911889	1191706	1354146	1.49967e+06	1.04746e+06	1.08819e+06	1.26213e+06	450612	1.21011e+06	1.10295e+06	542678	471206	670832	730916	1.3263e+06	1.7914e+06	1.26415e+06	1.23319e+06	1.26339e+06	2.01217e+06	3.89912e+06
786	754.863	2.41253	Increasing	AC+			246945	131657	192105	65640	305697	382618	239698	249424	274295	344765	330013	0	369398	165389	0	0	0	0	0	0	0	0	0	0	0	0	0	0	74286.5	119198	0	0	0	0	0	0	77938.9	73769.9	38320.2	66144.5	108599	75437.1	279072
787	133.086	2.46042	Decreasing	AC-	C6H12O3	CHO	126955	97531.2	219753	235660	160714	0	167861	0	0	0	0	0	0	164932	286002	585786	418111	385602	518486	649634	529124	542926	353852	417578	512222	411842	212490	295898	0	0	0	0	0	0	0	0	0	0	0	0	0	0	0
797	270.181	2.54915	Increasing	AC+			99215.1	79502.6	58304.9	58762.5	117159	70459.6	93364.6	0	0	0	80720.6	95465	69740.4	0	0	0	0	0	0	0	0	0	0	0	0	0	0	0	253990	84296.4	0	514025	577229	209684	221124	170600	270122	267884	297831	147230	323462	179764	319104
809	355.689	2.54784	Stable	AC-			0	66707.4	0	0	0	83022	68917.4	191573	126606	176048	108006	164818	130297	0	155461	185468	186835	117030	153881	201796	112982	146158	221228	263696	183800	184075	342654	88500.7	154911	148055	123163	88164.2	95065.1	144831	102221	116097	103792	124132	40038.1	140759	200438	106579	109710
817	407.14	2.52709	Decreasing	AC+	C14H22N4O10	CHNO	38526.5	38924.6	48615.8	39412.4	38446.1	44764.4	0	0	35863.1	0	35885.7	27871.3	32488.6	45532.3	110745	0	0	0	0	0	0	0	0	0	0	0	0	0	28550.7	19127.9	0	0	0	31886	25717.5	22518	0	38894.7	22104.5	24663.6	24465.2	19497.9	82230.9
825	523.24	2.53731	Increasing	AC+	C24H34N4O9	CHON	59447.6	62529.2	72276.5	47532.4	111957	58025.1	40310.7	60808.4	80221.1	0	90038.3	0	62308.4	71763.3	0	58376.7	0	0	0	0	0	0	0	0	0	0	0	0	0	37343.8	93631.8	43962	55107.3	0	55709.2	43715.5	53310.4	63855.8	0	33902.3	0	37903.9	84732.2
832	636.288	2.46441	Decreasing	AC-	C29H41N5O11	CHON	0	0	0	0	0	0	0	0	0	0	0	0	0	0	84583	206443	130104	76176.4	138940	147095	115433	156646	125059	107377	106145	135903	184812	78799.9	24725.4	80569.7	41661.2	21336.5	45140	63018.9	38232.8	51557.1	25157.8	28680.7	33495.2	25455.2	44449.7	24230.9	0
833	645.335	2.49831	Decreasing	AC-	C30H44N8O8	CHON	0	0	0	0	0	0	0	0	0	0	0	0	0	0	47309.8	0	67288.4	31109	64684.3	78547.6	43317.4	31787.8	0	102530	54355.4	63341.6	69205.2	62979.4	35726.6	0	13239.1	3141	63315.9	35052.8	33259.3	36742.7	0	15459.9	0	0	0	0	0
852	318.202	2.55546	Increasing	AC+	C14H27N3O5	CHNO	3.39208e+06	2.05441e+06	3.15882e+06	1.16858e+06	1.33322e+06	2.73832e+06	2.62996e+06	1.84326e+06	2.17975e+06	3.39648e+06	1.43621e+06	2.34853e+06	2.6422e+06	1.44138e+06	0	1.01423e+06	0	502127	738382	0	721647	642452	1.51389e+06	0	0	688063	781113	824058	1.6709e+06	1.23661e+06	1.34577e+06	1.04881e+06	1.44854e+06	537003	720239	633960	1.2776e+06	1.32923e+06	1.83321e+06	984959	2.14603e+06	1.48262e+06	1.67606e+06
854	350.135	2.62315	Increasing	AC+	C16H19N3O6	CHON	46238.3	34483	47132.6	28726.2	45512.9	43835.5	42984.8	42052.9	36947.2	66686	36290.4	41704.1	35596.1	24224.1	36887.4	29285	0	0	0	0	0	0	0	0	0	0	0	0	0	0	65601.7	0	0	47229.7	45196.2	48470.2	0	0	87387.3	28945.3	59298.9	42953.8	175163
866	423.18	2.61227	Decreasing	AC-	C25H26O6	CHO	66818.2	76310.9	65880.4	144476	75962.3	81735.6	0	113054	116303	0	156497	104247	105568	97268.7	68697.5	293894	450865	0	322006	483247	579442	471246	478105	424413	0	351987	322068	368275	156123	155167	167573	201737	169708	213071	294279	230628	158542	186164	151604	244600	181787	188084	50084.5
867	437.275	2.62664	Stable	AC+	C21H40O9	CHO	132440	0	155958	61979.2	110100	182603	155043	142103	115624	132129	101751	106042	100008	57574.3	193471	0	280282	199324	184594	168065	158794	116534	100101	212218	146456	188431	208679	245825	281576	102695	167635	134754	171633	216580	194754	183575	146004	248945	307923	115375	231012	165162	357222
872	480.11	2.56074	Decreasing	AC-			0	0	0	0	0	0	0	0	0	0	0	0	0	0	94276.9	0	0	0	0	0	0	0	0	0	0	0	0	0	0	0	0	28014.8	0	25564.5	0	0	20165.6	0	0	0	0	0	0
882	559.308	2.56551	Decreasing	AC-	C20H38N12O7 / C20H38N12O7	CHON	0	0	0	0	64452.5	0	0	0	36902.7	0	117197	77128.4	57289.1	0	254204	147221	633666	434986	354006	175277	516593	252568	122075	0	275156	485898	118193	546496	478970	80661.8	513515	498965	259969	325995	455977	0	0	0	787668	68715.6	0	0	466862
903	131.034	2.70643	Increasing	AC+	C5H6O4	CHO	136000	99487.6	103329	156167	165871	124338	88708.5	151480	193902	181301	174668	156036	152174	167108	0	0	0	0	0	0	0	0	0	100014	88194.3	97216.3	0	0	110210	0	75747.5	86470.3	72291.2	116665	112777	88545.6	185009	146951	96268	123413	110472	191041	231524
906	178.087	2.73084	Stable	AC+	C10H11NO2	CHNO	323714	169776	305627	318733	408643	284034	378942	224969	376042	285786	623539	315167	330855	790604	0	420586	80096.6	167623	179911	133497	103619	94941.4	80999.4	185972	238531	95395.6	0	179018	129933	94284.7	54396.9	110514	90199.7	94316.5	56451.2	99354.4	142334	182782	132163	106643	43085.5	526309	486154
923	366.202	2.67831	Stable	AC+	C18H27N3O5	CHNO	2.46581e+06	1976236	2248813	1.03984e+06	1.6567e+06	2.22934e+06	2.1104e+06	1.79299e+06	2.01016e+06	2.75675e+06	1.62093e+06	2.07808e+06	2.11958e+06	1.21805e+06	1.11217e+06	2.21331e+06	281173	801456	1.39105e+06	957104	950446	1.16971e+06	1.46825e+06	1.10341e+06	1.06255e+06	1331856	1.57704e+06	0	1.61249e+06	1612156	1.29136e+06	805238	1.33034e+06	969674	943665	1030237	1.44417e+06	1.08195e+06	1.30578e+06	1.54668e+06	1.66377e+06	0	2.3078e+06
927	431.228	2.67498	Increasing	AC-	C22H30N4O5	CHNO	0	0	0	0	0	0	0	0	0	0	0	0	0	0	0	0	0	0	0	0	0	0	0	0	0	0	0	0	0	0	0	0	0	0	0	0	0	0	0	0	0	0	0
928	481.313	2.67728	Stable	AC-	C23H40N6O5	CHNO	0	0	0	0	0	0	0	0	0	0	0	0	0	0	171002	71724.6	489345	338507	375483	306667	416463	233005	177791	396883	214089	339458	318882	783656	245546	0	298364	252631	200212	210820	326862	63179.9	163108	235839	742748	76192.5	216118	149664	68216.7
932	514.148	2.70516	Increasing	AC+	C29H23NO8	CHON	0	44346.8	0	0	0	0	0	101701	85461.1	66255.1	112200	109129	84754.8	79574	0	0	0	0	0	0	0	0	0	0	0	0	0	0	19773.1	0	0	0	0	0	0	0	0	27860.5	0	0	17117.5	21765.5	175675
942	636.298	2.67461	Decreasing	AC+			54031.5	53812.3	42247.9	0	34200.5	62153.6	35258.9	70066.1	49513	60129.6	56350.3	79204.4	55814.4	0	20780.2	0	0	0	0	0	0	0	0	0	0	0	0	0	21286.7	60946.5	0	0	18570.7	0	0	0	0	0	0	75971.1	0	0	0
957	961.462	2.66371	Decreasing	AC-	C43H64N10O15	CHON	0	0	0	0	0	0	0	0	0	0	0	0	0	0	0	662975	0	0	0	20887.7	0	0	223960	8745.81	9863.9	0	5498.11	0	0	107651	0	0	0	17166.7	0	0	0	0	0	67237	0	0	0
961	229.068	2.79359	Increasing	AC+			116304	450486	127045	702767	294089	241294	96443.7	935168	1.1441e+06	437450	1.51505e+06	1.05593e+06	744872	1.08867e+06	0	0	0	0	0	0	0	0	82778.9	63728.2	61260.1	65031.3	0	0	408587	0	47623	88622.9	0	67287.9	107267	0	259959	204721	233476	382181	191383	203032	979774
965	330.239	2.81145	Stable	AC-	C16H31N3O4	CHNO	3.83672e+06	3329914	2.94742e+06	1910750	2877447	4193309	2.90266e+06	3975875	3.1813e+06	5.8305e+06	3.64104e+06	4233393	3.87728e+06	1.77039e+06	2.32002e+06	2.96241e+06	4400578	2.74866e+06	4.18565e+06	2465829	3.28726e+06	3.19459e+06	1573984	3.51185e+06	2308980	2.86569e+06	3.8345e+06	3.58276e+06	3.84351e+06	3.02864e+06	4.29046e+06	3107470	3.64943e+06	3.20023e+06	3.62761e+06	3.27581e+06	4.91153e+06	4.00911e+06	4.65847e+06	3184884	4.9937e+06	4.1628e+06	5.82606e+06
970	415.255	2.79537	Increasing	AC+	C19H34N4O6	CHON	451239	265598	0	0	383099	348915	489709	0	278889	542127	217910	329236	324963	284338	0	0	0	0	0	0	0	0	0	0	0	0	0	0	0	0	0	0	0	0	0	0	0	0	0	0	0	0	0
975	450.235	2.78168	Stable	AC-	C21H31N5O6	CHNO	0	0	0	139249	149936	350221	0	0	0	0	151436	188098	0	0	496434	839890	1.21863e+06	490165	1.25617e+06	950359	787666	1.57168e+06	1192115	677733	650709	641495	1.01581e+06	585735	387420	526168	450006	275556	743361	471191	482222	605382	283630	296943	304558	738929	544219	304594	207180
984	614.35	2.79372	Increasing	AC-	C28H43N11O5	CHNO	0	0	0	0	0	0	0	0	0	0	0	0	0	0	228009	0	402681	223941	347075	332771	300053	206226	0	226531	246888	290903	305384	333693	174136	0	107948	104941	172249	217896	99724.1	57718.4	82696.7	104183	90518.6	0	125974	69224.4	67360.6
1009	430.267	2.88536	Stable	AC-	C19H35N5O6	CHNO	139901	163209	173861	0	234839	0	197333	215313	198118	0	104840	166610	181435	81226	0	312507	372056	274038	412116	245190	272010	293780	280797	309717	292028	327684	428319	524888	0	0	352798	283773	349276	265732	332603	271707	0	0	514327	328882	0	0	595511
1010	437.202	2.8749	Increasing	AC+	C16H32N6O4S2/C20H28N4O7	CHONS	103438	0	71136.6	32968.4	63400	102837	108311	87950.3	81965.6	107314	78322.5	98153	91752.5	39201.6	0	0	0	0	0	0	0	0	113562	0	0	0	0	0	130734	50826.6	160611	98986.7	136382	50454.3	0	84861.4	0	74955.7	123893	0	114157	0	73748.8
1011	451.29	2.89494	Increasing	AC+			17570.5	0	0	0	0	0	0	0	0	0	0	0	0	0	28906.7	0	0	42814.2	44833.5	26166.9	69855.9	0	0	89854	0	0	56480	0	97341.7	0	0	43401.1	0	21928.3	0	0	61350.1	92687.2	114915	0	0	48746.5	35908.5
1013	500.271	2.85289	Increasing	AC+	C22H37N5O8	CHON	69105.1	64272.3	61019.1	19747	43928.5	76875.1	70191.5	64549.2	67273.8	100733	50209.4	120552	77690.9	30380.1	0	33577.6	0	0	0	0	0	0	0	0	0	0	44145.5	0	40887.5	46239.2	0	0	0	0	0	0	0	0	0	0	0	0	71832.2
1030	173.081	2.9592	Decreasing	AC+	C8H12O4	CHO	0	0	0	122247	94262.2	0	0	0	0	0	0	0	0	0	0	0	63918	113725	67720.7	163401	100844	81351	61228.9	78696.5	86355.2	0	0	0	0	0	0	83951	52294.8	112949	88371.3	47950.5	0	0	0	0	0	55065.4	0
1032	199.059	3.03845	Increasing	AC+			163118	332679	144413	418609	200279	150437	0	135247	259071	90051.6	345101	142432	330196	228526	0	0	61719.1	120759	34438	63879.4	101960	59086.5	46766.1	81212.2	0	36196.6	0	57533.5	71915.8	0	71680.3	132375	44065.1	84042.7	93532.7	91791.5	103513	87031.8	89014.2	64288.6	65801.5	81394.5	135769
1033	199.06	3.03569	Increasing	AC+	C9H10O5	CHO	163118	332679	144413	418609	200279	150437	0	135247	259071	90051.6	345101	142432	330196	228526	0	0	61719.1	120759	34438	63879.4	101960	59086.5	46766.1	81212.2	0	36196.6	0	57533.5	71915.8	0	71680.3	132375	44065.1	84042.7	93532.7	91791.5	103513	87031.8	89014.2	64288.6	65801.5	81394.5	135769
1034	217.154	3.04649	Stable	AC+	C11H15NO3	CHNO	563154	249332	535113	169868	398511	340913	407997	280946	313547	406900	212457	295655	334382	299420	161149	148620	236786	156369	207085	162497	194054	161489	160544	226754	182843	223424	261514	270089	198292	150767	244828	180113	240849	175477	204639	177740	240635	244357	218386	228403	239161	182140	229332
1037	261.127	2.97329	Decreasing	AC-			0	0	0	0	0	0	0	0	0	0	0	0	0	0	64198.2	0	44113.1	53672	56329	89428.4	32446.9	45483	69569.8	61757.8	55479.3	53584.7	145929	48953.1	0	0	0	0	0	0	0	0	0	0	0	0	0	0	0
1039	303.013	2.97702	Increasing	AC+			52810.9	62146.9	61945.8	64738.6	53429.6	46950.6	0	0	36926	0	0	0	0	46393.7	0	0	32792.9	44597.4	31869.6	40636.7	0	0	0	0	0	0	0	0	0	0	0	0	0	0	0	0	0	0	0	0	0	0	41382.3
1040	309.181	3.00862	Increasing	AC+	C16H24N2O4	CHON	1.0266e+06	1.02077e+06	0	0	758683	1.18466e+06	1523317	1.00155e+06	1.17801e+06	1477549	624715	1.03345e+06	1.21137e+06	0	283865	544838	0	0	0	0	0	0	0	0	0	0	0	0	421153	775385	0	258514	0	0	357404	0	483671	425835	432836	466637	485321	523696	740322
1044	399.26	2.96886	Stable	AC+	C19H34N4O5	CHNO	1.32316e+06	1.51785e+06	1.1644e+06	752560	1.27585e+06	1.79985e+06	1.85337e+06	1.79274e+06	1.76428e+06	2.17048e+06	1.28481e+06	2.11415e+06	1.67925e+06	936229	837357	1.6372e+06	1.28129e+06	837164	1.05299e+06	622328	714363	1.01669e+06	1.12941e+06	1.00761e+06	830826	980640	1.29917e+06	1.43174e+06	895555	1.60925e+06	671303	567198	937999	643218	667316	876994	783506	946559	859666	1375503	1.25024e+06	864706	1.81852e+06
1053	502.322	3.04044	Stable	AC+	C23H43N5O7	CHNO	182093	274974	90874.4	29931.8	231420	317062	375457	329891	312206	206807	383593	226156	334570	90907.2	563014	265884	296591	209352	618749	337174	324190	263944	143046	412207	374842	411551	534325	666797	773615	254530	279079	193345	312223	211523	56033	223523	416727	288682	600757	277493	667216	443252	713812
1074	177.054	3.10117	Increasing	AC+	C10H8O3	CHO	152912	211708	220931	239477	155232	235378	212469	139197	151382	114392	182438	149204	190006	184120	0	0	230461	143894	145123	0	147748	160923	0	0	0	0	0	49235.9	0	65427.2	206858	80268.8	137988	0	118822	150590	76510.9	0	81544.2	66317.8	51205.3	0	238992
1075	183.064	3.09677	Increasing	AC+	C9H10O4	CHO	204834	165850	193986	198845	120766	158500	0	169163	159383	144137	188316	179368	143901	199592	0	0	77775.4	114310	56456	47734.5	107296	77729.4	0	54924.7	0	161206	101045	98362	74309	0	103416	144825	87693.2	80855.6	143969	98509.1	110501	253784	171847	125186	231138	99831.3	183154
1078	231.17	3.05541	Stable	AC+	C11H22N2O3	CHNO	2.33903e+06	1.09542e+06	1.96472e+06	714524	1.60618e+06	1.24947e+06	1.5422e+06	850228	1.03329e+06	1.54025e+06	577158	1.00569e+06	1.17813e+06	976055	203654	490496	380646	205872	364830	201292	321186	264206	236215	390562	229272	376046	366576	219644	316427	545580	456192	298361	503222	291805	468079	382054	539119	567186	420400	538199	542203	340090	562370
1079	249.112	3.10854	Stable	AC+	C14H16O4	CHO	1.64842e+06	2.1618e+06	2246768	2.72391e+06	1.72684e+06	1.92842e+06	501196	1.51851e+06	1.14158e+06	1.07211e+06	1.47064e+06	1.29618e+06	1.24064e+06	1.27178e+06	218793	152730	668968	970908	861387	702928	757879	809051	633048	582460	566245	643617	478206	594004	682825	134711	770050	1.27857e+06	897138	941585	1005718	1.10514e+06	745406	1.04583e+06	859723	845675	715560	818215	1.86345e+06
1082	265.154	3.08521	Stable	AC+	C14H20N2O3	CHNO	2.06642e+06	1.23178e+06	1.91453e+06	1.05896e+06	1.75367e+06	1.33398e+06	1.60704e+06	1.17627e+06	1.53569e+06	1.80572e+06	424801	1.16231e+06	1.6674e+06	1.05955e+06	176812	215772	224212	141048	228191	57896.7	194881	204207	196342	314748	72424	275762	269042	192664	338516	446394	317907	213411	343951	157391	304256	319914	452117	393964	331705	411861	629636	298076	409661
1083	267.122	3.13669	Stable	AC+	C14H18O5	CHO	428635	573552	581596	737479	584448	478085	168886	453371	348247	256073	425280	334726	392346	390170	49665.2	0	221645	340884	220642	235851	259799	271327	183724	183085	184309	207999	147459	175763	243063	67528.2	261315	390334	290294	322459	373178	357020	273843	358608	272703	259145	240378	274723	575155
1093	321.144	3.13955	Increasing	AC+	C16H20N2O5	CHON	91146.5	51486.9	91032.9	51818.4	63945.8	0	70561.5	80655.9	108784	0	51691.3	0	91261.9	76187.6	0	0	0	0	0	0	0	0	0	0	0	0	0	0	0	0	0	0	0	0	0	0	0	0	0	0	0	0	38260.6
1100	390.223	3.11054	Stable	AC-			0	0	0	0	0	0	0	0	0	0	0	0	0	0	147583	230724	179599	93399.5	210296	116940	134738	155925	182387	199044	172790	177933	240913	143717	232476	238319	201284	123888	230860	163908	133484	169134	234126	262549	130778	184394	314772	203155	452992
1105	421.186	3.13564	Increasing	AC+	C22H28O8	CHO	0	0	0	0	0	0	0	0	0	0	0	0	0	0	0	0	0	0	0	0	0	0	0	0	0	0	0	0	0	0	0	0	0	0	0	0	0	0	0	0	0	0	309869
1110	467.191	3.14516	Decreasing	AC+	C24H26N4O6	CHNO	0	0	0	0	0	0	0	0	0	0	0	0	0	0	52481.8	0	0	0	0	32435.4	0	16644.2	0	30531.9	85332.5	0	0	0	0	0	0	0	0	0	0	0	0	0	0	0	0	27250.2	0
1111	472.255	3.14488	Stable	AC-	C24H33N5O5	CHNO	94843.9	0	0	36117.6	0	187102	0	132504	0	126976	211869	142279	0	0	1.64372e+06	226553	3221349	2210929	2.21068e+06	1.11239e+06	1.59709e+06	706284	231883	1205839	703168	1.07483e+06	1.22554e+06	4169533	1.48223e+06	422550	2.6671e+06	1.80818e+06	1.85552e+06	1.18419e+06	1.46401e+06	722466	969682	1.04745e+06	3.20709e+06	360090	1.61971e+06	937696	1090368
1126	613.355	3.09941	Decreasing	AC+	C39H48O6	CHO	113119	230582	78956.2	0	111454	194118	241810	248043	123513	162059	159882	235106	103138	0	0	120610	0	0	0	0	0	0	0	0	36920.4	0	0	0	0	172437	0	0	0	0	0	0	0	0	0	116942	0	0	0
1128	645.287	3.11582	Decreasing	AC+			0	0	0	0	0	0	0	0	0	0	0	0	0	0	78708.3	0	151549	0	107007	0	0	0	0	82245.1	90476.2	133614	0	253468	35102.7	0	43420.3	22840.4	34795.3	0	20566.4	0	17049.8	0	42775.9	0	24556.7	28252.9	0
1130	674.185	3.10302	Increasing	AC+			26755.6	40563.3	0	24373.1	0	0	0	91910.8	94728.3	75373.8	111603	109679	73480	61528.4	0	0	0	0	0	0	0	0	0	0	0	0	0	0	58112	0	0	0	0	0	0	0	24696	32658.2	23439.2	22215.2	23277.9	32136.3	158890
1131	688.27	3.0608	Stable	AC-			187622	202210	159870	183062	148843	135447	135506	167880	150099	136996	185088	167721	145652	171027	59337.6	175600	241361	208136	240596	208375	259370	174934	196129	264108	253928	192104	188116	212798	97736.1	96937.3	129421	132153	129802	110313	116285	119430	118165	117207	107297	106620	100625	114609	115429
1138	750.415	3.13514	Increasing	AC+	C34H55N9O10	CHON	36272.2	41806.7	63776.8	0	36273.1	79546	0	37915.6	16537.6	32788.2	0	22987.9	45009.4	0	0	0	0	0	0	0	0	0	25297.2	0	0	0	0	0	22941.7	0	31059.5	36158.4	0	0	27527	25136.7	28486.7	18651.2	0	12127.1	33474.2	20588.8	25502.2
1144	127.039	3.2323	Increasing	AC+	C6H6O3	CHO	0	0	69841	178255	130974	0	0	121115	149150	83558.6	111315	141077	96341.3	135786	0	0	0	0	0	0	0	0	0	0	0	0	0	0	0	0	0	0	0	0	0	0	88909.8	88840.4	0	97480.1	81911.8	0	119390
1147	163.039	3.23044	Increasing	AC+	C9H6O3	CHO	123949	249258	179382	67466.1	192869	156903	173447	466861	417499	111230	552087	360440	297783	572550	52583.8	0	0	0	0	0	0	0	62359.8	0	0	58544.6	0	0	40746.1	50382.7	0	0	0	82129.4	86780.7	0	77184.1	81736.6	0	100128	78539.8	75121.6	310322
1149	185.042	3.16467	Increasing	AC+	C12H8S	CHS	0	0	0	3.18361e+06	2.04632e+06	0	0	1.91024e+06	1.56063e+06	654719	1.68226e+06	1.48526e+06	1.44739e+06	1.99873e+06	0	0	0	0	0	0	0	0	0	0	0	0	0	0	0	0	0	0	0	0	0	0	759663	0	0	951413	0	981636	451626
1150	206.081	3.2299	Stable	AC+	C11H11NO3	CHNO	0	447176	746208	250646	317682	688504	369908	173264	238210	171531	0	153021	245384	282081	0	89073.1	72822.4	68784.4	78945.9	63059.3	59838.2	70068.7	108292	151326	0	112544	98179.9	0	70488.3	82958	56744.9	0	80115.7	70968.1	0	54947.1	125649	160851	103887	121842	114918	94788.5	718082
1151	213.073	3.19972	Stable	AC+			6444829	4.86416e+06	5.92064e+06	12108362	9674714	5.56962e+06	3.78255e+06	10068720	10340569	6.7369e+06	9187624	10551677	8048243	11814286	1.17012e+06	991706	971710	924802	967725	1.48877e+06	1.4264e+06	845650	2483057	2.88693e+06	1.67538e+06	2.31877e+06	2.12044e+06	1864376	4.04993e+06	2.06605e+06	2944992	2.85527e+06	2.84727e+06	4351197	4.17626e+06	2.5858e+06	6.49966e+06	5.33876e+06	4632925	6.80581e+06	5.70939e+06	4.72795e+06	7.25828e+06
1153	271.079	3.16824	Increasing	AC+			885105	871368	878775	1457627	1.20027e+06	946216	566184	1400089	1.68324e+06	735919	1.44533e+06	1395830	1.21524e+06	1693388	0	0	0	0	0	0	47654.2	0	59322.6	0	64728.6	67351.8	0	0	254354	92955	145678	156882	134337	223888	187644	187114	313913	333718	204734	287054	236210	259364	2.06425e+06
1154	305.149	3.17263	Stable	AC+			154103	115523	153614	121446	173945	137640	80245.1	179842	183628	310306	161015	179187	230881	103626	41340	96074.2	79621.1	56023.1	67282.4	41675	59999.4	63422.2	66450.4	86501.4	56289.2	75834.6	75902.4	77245	83635	106528	81234.1	65322.1	74527.1	50401.9	67984.8	80507.2	113194	89197.8	85205.9	103343	99055.4	82014.9	84432.4
1163	403.157	3.21174	Increasing	AC+			103419	0	169516	238582	182757	81540.5	0	193612	166684	118954	0	0	148778	202991	22270.7	0	0	0	0	0	0	0	0	26012.8	0	0	0	0	35458.6	0	0	0	0	40827.6	35860.8	0	0	55014.6	51229.9	74350.4	68963	51512.1	101050
1176	541.333	3.18709	Increasing	AC+			0	0	0	40050.6	0	0	171428	252375	0	277200	155259	267711	0	0	0	397840	0	0	56744.3	0	49499.8	0	0	146847	0	141425	0	0	0	0	102233	43694.7	66465.3	44845.9	86874.1	118719	91845.4	139135	0	0	123630	74931.5	143864
1178	586.298	3.19489	Stable	AC-	C28H39N7O7	CHNO	0	0	0	46286.1	45211.5	88732.9	0	107109	0	90826.2	125449	75857.7	0	0	763949	275260	607352	367723	570610	498893	517550	569786	284678	470113	283384	375616	779273	513599	768600	388041	495477	263262	429196	482128	411803	397318	243127	296239	354602	276457	493997	234958	266875
1180	606.349	3.23001	Stable	AC-	C26H43N11O6	CHNO	0	90347.2	0	46445.4	23324.1	115206	59931.1	122915	110755	148382	164355	133611	79030.6	46503.2	445174	275279	444376	304843	320082	0	264453	166391	222868	221447	203102	278186	302636	643229	539853	213858	322358	201439	246713	166568	196094	192800	169437	234564	378067	246572	292783	183098	354015
1182	634.355	3.17465	Stable	AC-			0	0	0	0	0	0	0	46525.5	0	0	0	0	0	0	558242	1.18984e+06	1273899	720497	1.3189e+06	1.25054e+06	534594	1.43711e+06	961069	667161	1.06658e+06	804223	1.65163e+06	697305	247570	107639	313900	172306	311083	647428	81059.3	336575	71370.7	129178	109760	140456	300287	204252	34757.9
1188	764.36	3.22656	Stable	AC-			0	0	0	0	0	0	0	0	0	0	0	0	0	0	0	106511	197062	187532	235033	111461	111536	107325	101211	114252	74593	114076	0	389080	63663.4	20467.5	76394.4	82421.6	53847	64421.8	79387.7	22904	36420.4	28852.3	71760.2	38867.2	34532.2	27455.5	18953.5
1192	144.102	3.34145	Stable	AC+	C7H13NO2	CHNO	1.72917e+06	912662	2.07816e+06	401387	816942	1.00012e+06	993199	548638	930057	1.43451e+06	290916	899408	932226	679126	72770.9	187712	120967	0	135619	0	0	116652	88141.8	88462.7	57721.5	83549.5	112536	0	128917	351062	118855	35983.8	123775	119394	166281	118386	330380	93498.3	129746	331739	154384	115708	126879
1197	289.165	3.29578	Decreasing	AC+			0	0	0	0	0	0	0	0	0	0	0	0	0	0	0	0	0	0	0	0	0	0	0	0	0	0	0	0	0	0	0	0	0	0	0	0	0	0	0	0	0	0	0
1198	316.165	3.26038	Increasing	AC+			213294	0	135399	0	0	104355	0	0	0	101955	0	0	92444.5	107776	0	10989.4	51833.9	0	0	15344.6	0	0	24707.5	0	0	0	32438	89076.4	338848	25058.6	154088	209792	209795	40019	197805	66161.6	161757	182370	486213	0	158105	92045.2	455328
1199	323.196	3.27909	Increasing	AC+	C17H26N2O4	CHON	4.76611e+06	2.38052e+06	4.54032e+06	738380	3.40085e+06	3.12829e+06	0	2.39765e+06	2.7402e+06	3873212	1.38731e+06	2.51565e+06	3.11018e+06	1.59133e+06	0	0	935120	0	512770	302757	453959	0	283109	687272	371348	664752	0	0	607914	1.12463e+06	1.09838e+06	269971	1222975	0	982221	898837	1.538e+06	1441475	995360	1.0547e+06	1.47564e+06	1.12788e+06	1.31155e+06
1201	354.238	3.30349	Increasing	AC+			188790	151753	136006	52340.6	159460	204522	192319	266424	243330	423831	151450	286772	299720	97703.7	47289.2	108577	0	0	0	0	0	0	66974.5	45317.4	0	35177.4	44171.9	0	81597.2	102836	0	0	0	0	0	0	62055.6	50573.4	0	92833.6	75783.4	47950.2	103244
1204	386.228	3.25215	Increasing	AC+			0	204610	0	0	0	0	0	0	0	385138	143828	0	191019	0	0	498333	0	0	0	0	0	0	360738	0	0	0	0	78697.8	163647	254683	105176	59333	106536	0	68561.4	0	141608	138411	126828	507257	139081	140380	185813
1211	514.301	3.31308	Stable	AC-	C27H39N5O5	CHNO	0	0	0	0	0	276347	0	0	0	0	240924	0	0	0	228117	847283	365361	216487	387813	125628	318888	310285	293972	388201	262095	326402	559008	357422	413870	626069	468519	215828	464881	248745	373478	393820	492426	395066	359655	581921	642474	488202	494094
1214	660.29	3.27502	Increasing	AC+			0	0	0	0	0	0	0	0	0	0	0	0	0	0	0	0	43213.9	0	0	0	0	25129.6	14300	0	27088	0	0	72664.7	29608.1	0	21666.1	0	0	17930.8	0	0	39096	20874.4	45550.4	0	0	22402.5	50939.5
1228	259.144	3.43898	Increasing	AC+	C15H18N2O2	CHON	782004	604064	638196	355245	652768	629083	475999	783281	680858	597284	864206	720293	1.05528e+06	1.02744e+06	0	0	187395	0	0	0	0	0	347620	0	0	267701	0	283828	774803	174156	379693	401403	342992	246782	366442	206536	427929	622271	1.13559e+06	318586	606359	267252	1.18661e+06
1230	291.173	3.37921	Stable	AC+			4.81553e+06	2.91503e+06	3.92485e+06	1.50242e+06	3.25986e+06	3.19916e+06	3.6934e+06	2.16679e+06	2221160	3.93032e+06	1.47382e+06	2.53664e+06	3000357	1858305	134275	1125026	875645	416873	669699	349374	497453	564301	544379	723867	304588	794738	760595	966911	1.04903e+06	1.13885e+06	1.09935e+06	559152	1.04097e+06	632108	1.03294e+06	885170	1.16505e+06	814609	1.29837e+06	992293	969959	996344	1521097
1232	317.207	3.4495	Increasing	AC+			414628	201690	500188	104760	348217	244965	283255	244621	311219	497007	195430	245020	347085	215745	0	33261.6	0	0	0	0	0	0	0	27016.4	0	0	20201.4	50933.2	0	0	45325.9	0	0	0	47353.8	0	0	64436.8	131458	41524.5	45765.9	0	292182
1233	327.159	3.43194	Increasing	AC+	C20H22O4	CHO	173910	153289	231899	102975	124164	216179	115386	75116.3	93517	95169.3	87504	84225.4	124187	132128	0	0	39487.3	0	45946.5	0	38730.1	0	47054.1	73163.1	32644.7	56616.7	34476.8	41447.7	24256.5	0	31164.2	31499.9	29584.4	0	0	24690.2	60581.9	48834.1	0	41757.1	37643.8	33415.7	282932
1255	131.034	3.53071	Increasing	AC+	C5H6O4	CHO	118130	81650.5	100988	141224	148415	106542	68058.9	188126	203259	201316	171449	171158	190756	139907	0	0	0	0	0	0	0	0	0	0	0	0	0	0	106004	0	0	0	0	0	0	0	111659	110985	70325.2	94705.7	77431.4	119283	320072
1257	147.044	3.47249	Increasing	AC+	C9H6O2	CHO	313670	84163	0	148757	679007	80379	0	76708.4	80857.5	0	136140	86090.8	61714.2	154912	0	0	0	0	0	0	0	0	0	0	0	0	0	0	62720.8	0	0	42811.7	0	0	0	0	45973.2	0	0	0	0	0	127753
1258	159.065	3.53538	Increasing	AC+	C7H10O4	CHO	409543	387672	453183	618049	618833	536197	251398	812948	768618	792869	773051	728744	762889	743643	68839.6	0	0	0	0	0	0	0	72327.5	88014.9	67718.2	85868.1	0	68006	527128	86805.2	164237	203656	183091	155178	256568	169510	524297	538600	363905	359094	378601	471124	1.45755e+06
1262	188.164	3.51181	Decreasing	AC-	C10H21NO2	CHON	111498	242583	0	0	0	0	0	0	114766	0	0	169790	111066	0	155891	117950	238783	106557	78322.2	0	79960.5	0	131489	56073.1	0	0	128323	145092	143057	85795.6	132703	59300.6	55338.8	0	43518.5	34335.4	47418.1	46562.8	0	61376.9	78706.1	32214.1	102833
1263	227.089	3.4796	Stable	AC+			2.47054e+06	2.17855e+06	2.30059e+06	4148096	3.68089e+06	2.97806e+06	1.32776e+06	3.59462e+06	4.19402e+06	3.74249e+06	4.06698e+06	3.64745e+06	3.48275e+06	3.91811e+06	522786	124248	153973	0	214318	706207	189340	177263	219408	407685	313875	292015	147857	507228	1.83849e+06	528881	765437	1259049	1.27407e+06	1.46282e+06	1.47448e+06	1.04886e+06	3.53012e+06	2670129	1.24793e+06	2342689	2.03957e+06	2.99264e+06	6.34465e+06
1264	241.104	3.53492	Increasing	AC+			244893	137537	156928	66677.6	209897	159146	155550	95245.5	53526.2	0	54565.6	0	90575.1	47313.7	0	0	0	23230.5	0	36554.9	0	0	0	28117.1	18414.7	0	0	0	0	0	0	0	0	0	0	0	0	0	0	0	84419.2	0	274935
1277	517.315	3.46201	Increasing	AC+	C26H40N6O5	CHON	33380.7	60012.3	64223.8	28080.8	0	24302.6	33754.1	53033.5	39294.7	100188	47179	32034.5	52157.2	37812.9	0	0	0	0	0	0	0	0	0	0	0	0	0	0	22802	0	32672.7	0	0	0	11653.3	26550.7	40763.4	0	12497.4	0	41494.5	0	41268.6
1308	671.412	3.59871	Decreasing	AC-	C32H63O12P	CHOP	0	0	0	0	0	0	0	0	0	0	0	0	0	0	287594	147915	552706	837093	222373	1.77469e+06	456240	0	818204	698703	1.06519e+06	659041	2163662	1.63453e+06	35326.5	0	0	40786	0	526111	71822	0	39536.5	39452.5	128605	44076	192227	63172.1	0
1311	762.415	3.63152	Increasing	AC+	C35H55N9O10	CHON	0	0	0	0	0	27304.7	0	0	0	0	0	0	0	0	0	0	0	0	0	0	0	0	19675.5	0	0	0	0	0	0	0	0	0	0	0	0	0	0	0	0	0	0	0	24944.2
1312	137.06	3.74816	Increasing	AC+	C8H8O2	CHO	236100	259613	310959	358049	259512	249363	74787.6	151211	160614	160924	160310	158092	154657	145507	0	0	70349.2	76615.1	73113.9	73354.4	0	0	0	75323.4	0	50552.6	0	0	128058	0	96011.4	115626	101791	103009	101577	96469.9	123208	118784	113430	104166	92430.1	108309	274511
1313	167.07	3.74629	Increasing	AC+	C9H10O3	CHO	121034	236626	330026	490434	320054	542431	0	151016	202629	168573	161130	146559	152336	176056	0	0	0	76907	0	0	0	0	0	0	0	56701.4	57261.7	0	173227	0	0	120351	100919	56812.3	79262.8	101376	166643	160671	169278	122790	117366	46983.9	494041
1320	305.149	3.72534	Increasing	AC+			150550	67805.5	0	0	0	108139	0	140250	168040	282242	108754	162460	271961	0	0	0	0	0	0	0	0	0	0	0	0	0	0	0	43554.8	0	33734.1	0	34880.1	0	26134.1	0	89597.5	36959.2	37640.6	34186.7	49579.8	37509.5	70358.7
1322	315.122	3.70771	Increasing	AC+	C18H18O5	CHO	34840.4	38465.4	46846.3	56297.8	41129.7	34894.4	0	20820.7	0	15343	0	51028	20239.4	0	0	0	0	0	0	0	0	0	0	0	0	0	0	0	0	0	0	0	0	0	0	0	0	0	0	0	0	0	33207.6
1323	427.291	3.68174	Stable	AC+	C21H38N4O5	CHNO	284089	241304	273224	122055	249991	334645	370343	361194	317635	677197	282893	519255	465265	204915	209608	207997	121718	80928	98028.1	80193.2	157851	116786	87669.4	112970	114818	147340	162728	160059	130904	189905	89541	68735.7	80839.7	72428.6	81454.9	73931.7	95588	116085	132565	161968	141451	85121.2	242913
1327	514.302	3.70658	Decreasing	AC-	C27H39N5O5	CHON	0	0	0	0	0	0	0	0	0	0	0	0	0	0	71420.3	18325.7	114853	48741.5	82409	0	0	0	26666.9	56583.8	23707.4	45444.6	63500.8	124588	38362.9	0	39352.9	24422.7	27966.2	21290.7	23431.4	0	17274.4	22839.9	62653.6	29847.4	27325.8	20519.5	0
1330	211.095	3.82185	Increasing	AC+	C5H15N4O3P	CHONP	115215	102438	120256	151648	117977	124818	64462	114835	112885	100382	123872	109678	118960	108606	0	0	0	0	0	32246.7	29635.5	0	49054.4	60510.9	0	62593	50352.5	63718.4	81970.8	0	56928.4	72592.6	62165.6	57816.1	71628.7	60251.1	76866.5	80452.9	90613.8	78743.6	77527.3	88946.4	162233
1332	253.142	3.8298	Stable	AC+	C14H20O4	CHO	134014	150419	187488	225309	162954	97812.4	144814	254204	216905	309239	285958	202654	308434	275036	0	211675	193387	202368	203535	97794.4	173404	166766	219044	477012	329604	213637	252714	146847	87119.7	122645	249484	101192	80765.5	80121.4	111155	86808.3	333341	111936	111637	143951	135008	152974	99667.2
1334	305.136	3.81509	Increasing	AC+	C12H20N2O7	CHON	54760	56247.4	0	53250.3	39947	67502.8	0	47833.3	47268.9	39545.3	0	43831.1	0	101704	0	0	0	0	0	0	0	0	0	0	0	0	0	0	0	0	0	0	0	0	0	0	40603.1	34536.3	32222.3	0	32419.7	0	86182
1340	390.185	3.79583	Increasing	AC+	C16H27N3O8	CHON	123306	61255.3	114919	31457.6	57616.4	92984.5	61153	48139.5	74984	93188.5	36805.6	81950.9	94566.6	83678.2	0	0	0	0	0	0	0	0	0	0	0	0	0	0	0	0	0	0	0	0	0	0	0	0	0	0	0	0	32913
1342	401.158	3.75076	Increasing	AC+	C22H24O7	CHO	299680	238919	403288	516877	234612	341076	0	219739	298084	274772	360855	350297	331548	316459	0	0	0	113281	0	0	187470	110366	0	0	0	0	127239	159583	262571	0	77045.9	246691	65128	0	0	201914	234521	198534	278005	320781	188219	110789	295976
1345	557.307	3.79578	Stable	AC+	C25H49O11P	CHOP	389928	367568	311252	154189	336870	422718	426389	412128	386194	571783	254375	636308	374803	234137	0	116236	81832	66077.6	80184.9	61425.9	107336	108259	53483	108951	68089.3	95753.3	107043	81599.2	205960	172091	121478	90239.3	158166	138385	202246	151140	173207	175769	147047	98646.8	191627	120226	251065
1348	233.153	3.92394	Increasing	AC+	C15H20O2	CHO	125947	130159	209595	67955.5	67271.1	163739	36210.8	39230.8	50831.5	52965.4	43330.4	40939.7	102437	45678.9	0	0	0	0	0	0	0	0	0	0	0	0	0	0	0	0	0	0	0	0	0	0	0	0	34834.7	23853.3	0	0	426570
1349	241.105	3.94572	Increasing	AC+			87546.7	71551.4	131797	279631	308509	162520	69899.9	73261.2	161985	91150.7	137823	0	169015	155447	0	0	0	0	0	0	0	0	0	0	0	0	0	0	0	0	0	0	0	103065	0	0	100787	108133	0	0	41495.7	0	213355
1350	445.281	3.92879	Stable	AC+			423431	302637	374362	111334	324082	469925	305305	536976	402284	743009	334132	517321	524696	219690	0	0	209283	109910	156459	0	151160	147798	252988	280769	163228	270773	262348	239670	303331	348267	167427	118870	224186	148475	204328	183342	340839	323514	242464	391503	438718	245062	375636
1355	223.094	4.00776	Increasing	AC+			94675.6	102031	138133	199972	135976	92565.6	92070.6	176874	187294	101643	144512	131249	153953	247545	0	0	0	0	0	0	0	0	67208	63994.2	0	0	0	0	88638.9	0	32186.2	59786	44621.3	74343.2	79035.5	0	95000.5	79799.3	55416.4	133085	89249.3	87192.4	256400
1358	249.111	3.98651	Stable	AC+	C14H16O4	CHO	122063	110765	163459	103547	72334.5	148566	72518.3	214350	145670	193842	206565	195796	204914	173432	0	0	72129.3	76536.7	59504.5	63343.5	62640.9	69490.6	109186	90706.6	65048	120552	62372.5	103047	107381	0	64953.4	83435.9	57328	43516.4	68777.9	70596.3	159300	255359	193717	189258	202847	85874.1	213907
1365	339.178	4.00211	Increasing	AC+			164301	202989	206582	283236	190937	216664	96001.1	142146	172849	130938	166360	151817	200031	173883	0	0	28994	30940	0	0	0	0	0	40759.2	0	0	0	0	64470.7	0	30047.1	47364.9	45314.3	0	37869.7	27468.4	74892.7	77079.4	73827.6	59343.8	53234.9	39288.4	370582
1368	429.188	3.98081	Increasing	AC+	C20H24N6O5	CHON	0	33642.2	41498.3	32306.1	78500.7	39282	0	0	33012.6	21118.1	0	0	37369.3	37780.9	0	0	0	0	0	0	0	0	0	0	0	0	0	0	0	0	0	0	0	0	0	0	0	0	0	0	0	0	91229.6
1370	129.054	4.08139	Stable	AC+	C6H8O3	CHO	6.20679e+06	3.46873e+06	7318407	3.59146e+06	4.02489e+06	2.72005e+06	6385289	1.12835e+06	1472561	1.4077e+06	1274678	1.27586e+06	1.89753e+06	1.25414e+06	0	152194	153666	136258	161806	165644	166414	100649	254749	279256	258347	236769	144959	293806	3.55219e+06	308870	352046	372132	420864	550728	586739	361902	1.06309e+06	5690506	5502343	1.09047e+06	3.93247e+06	2.24729e+06	7.40921e+06
1371	197.078	4.07176	Stable	AC+			6.93033e+06	6299009	7.12315e+06	5358363	6.20622e+06	7.29043e+06	6888726	3.58692e+06	4491425	4.39763e+06	4203123	4147878	5.21454e+06	4.48955e+06	992957	760380	627875	602421	676312	681209	769626	501769	997548	1.24535e+06	1.1697e+06	1.10454e+06	737463	1.18288e+06	6278291	1289447	1.43156e+06	1.516e+06	1631936	2.15204e+06	2.05841e+06	1.48923e+06	3.83477e+06	8705775	8769086	3.62406e+06	7.20203e+06	4899516	1.49454e+07
1374	277.141	4.12306	Increasing	AC-			0	29316.3	42437.7	0	28497.5	0	45510.2	0	33448.9	0	0	0	0	0	0	79040.7	48231.6	45591.8	65194.5	0	82798.4	57903.2	56509.3	40749.3	39103.2	48743.4	55371	46298.6	0	0	0	0	0	0	0	0	0	0	0	0	0	0	38134.6
1380	347.242	4.08444	Increasing	AC+	C18H34O6	CHO	0	0	0	0	0	0	0	0	0	0	0	0	0	0	0	0	0	0	0	0	0	0	0	0	0	0	0	0	0	0	0	0	0	0	0	0	0	0	0	0	0	0	83097
1382	427.173	4.10561	Increasing	AC+			116756	179765	182799	157275	105283	115799	0	312247	219257	204962	228092	215445	272629	244475	0	0	0	0	0	0	0	0	0	0	0	0	0	0	153659	0	56477.8	98096.2	74567.6	78570.9	77125.8	97037.6	111558	204205	129666	125402	216022	112658	356440
1389	237.146	4.1869	Increasing	AC+			64594.8	54968.4	91100.5	50303.2	51197.6	0	61477.9	37543.8	66318.6	60445.3	0	42486.7	53215.9	63229	0	0	0	0	0	0	0	0	0	0	0	0	0	0	0	0	0	0	0	0	0	0	63002.8	34281.4	0	39629	31213.1	0	67814.2
1390	245.078	4.22877	Increasing	AC+			86817.4	0	167003	131738	269448	170595	134930	49521.1	126077	58404.2	105743	133996	125193	111437	0	0	0	0	0	0	0	0	0	0	0	0	0	0	42732.9	0	0	0	0	0	0	0	44467.7	156383	96271.9	0	52096.2	52061.4	252998
1394	325.198	4.24546	Increasing	AC+			128218	71768.8	140445	88786.1	149637	85437	146939	120621	122631	143398	44014.4	132464	113173	61720.6	0	0	0	0	23566.5	0	0	0	0	0	0	0	0	0	0	0	0	0	0	0	0	0	0	25924.3	0	0	35377.7	0	67460.1
1400	197.115	4.27709	Decreasing	AC-			39301	37241.7	50793.7	0	0	0	0	0	0	0	0	0	0	0	0	307471	135532	119678	148225	246417	250998	142651	66524.2	113914	126352	101360	65768.1	54443.1	0	211365	400230	61039.1	93404.7	101948	86206.5	90565.7	56691.2	288685	0	0	0	52526.9	0
1401	211.094	4.33923	Increasing	AC+			239428	213743	149789	64122.9	0	0	121368	70309.9	83058	74095.1	73117.1	76873.7	82602.2	64758.4	0	0	0	0	0	0	0	0	0	0	0	0	0	0	667953	186494	239566	225390	261572	335339	241210	246289	421340	1.21141e+06	750473	276738	783823	505126	1.37553e+06
1403	277.177	4.30866	Stable	AC+			155251	252173	332028	201321	215114	269883	192499	169035	187443	166982	210831	170888	219621	198865	0	39647.9	31098.8	41611.7	36669.8	39073.8	49460.1	36426.4	45119.2	56560.5	43968.1	50420.4	39225.5	53513	102764	47205.6	43580.7	64288.8	51563.4	55683.3	72931.3	49077.5	91363.9	95845.4	100614	78096.2	76781	72716.2	334863
1404	281.172	4.28225	Increasing	AC+			117400	94543.7	127586	55758.1	87682.7	73469.9	90973.4	155476	159781	126977	110037	137704	174366	152964	0	41208.7	88352.4	0	56177.8	0	37493.5	0	0	136636	81796.9	87475.2	106126	0	50543.8	0	107072	56961.2	69276.3	0	44413.9	58319.2	139045	91899.3	74085.6	67931.4	98833.1	83652.2	313857
1407	309.178	4.30353	Increasing	AC+			0	0	0	0	0	0	0	0	0	0	0	0	0	0	0	0	0	0	0	0	0	0	0	0	0	0	0	0	0	0	0	37488.3	0	0	58601.8	0	0	0	0	0	0	0	41715.1
1409	455.167	4.25148	Increasing	AC+			0	0	0	0	0	0	0	0	0	0	0	0	0	0	0	0	0	0	0	0	0	0	0	0	0	0	0	0	0	0	0	0	0	19786.8	22753.3	18021.7	0	0	0	0	18380.2	0	32680.2
1421	231.136	4.72991	Increasing	AC+			139584	147803	126797	114834	73232.1	209360	46055.3	149856	153925	141236	215498	150659	128804	168895	0	0	0	0	0	0	0	0	0	0	0	0	0	0	56505.8	0	0	0	0	0	0	0	37141.4	86855.3	69773.8	0	0	0	210774
1422	321.167	4.72891	Increasing	AC+			67910.9	69053.8	82792.3	33495.3	42263.8	79645.5	28919.1	30918.2	34856.2	37212.7	38437.2	31558.9	49213	44518.1	0	0	0	0	0	0	0	0	0	0	0	0	0	0	0	0	0	0	0	0	0	0	34987.5	45613.4	42044	0	0	0	137835
1434	381.261	5.1435	Stable	AC+			779045	612586	962331	823645	613399	666192	411143	294597	337748	492160	143452	275612	397779	184511	0	0	691088	0	656472	443218	0	799716	88194.7	270595	271755	237787	240766	159792	89690.9	186781	575460	359898	525025	361341	258916	631264	245393	220031	75009.3	109314	233423	229624	253706
1436	273.11	5.26761	Decreasing	AC+			76668.2	49608.8	136063	91928.6	171227	147161	99174.3	0	75544.6	41521.2	67191.5	49571.9	76165.7	67991	151800	0	0	0	0	0	0	0	0	0	0	0	0	0	0	0	0	0	0	0	0	0	34251.2	145384	104191	0	43569.7	56962.2	0
1437	239.125	5.36144	Increasing	AC+			629462	471474	725861	425555	755406	764510	703339	182967	298741	246684	270998	243894	348736	268952	0	49789.5	0	0	0	0	0	0	48461.4	0	80069.5	87623.7	42324.2	0	458210	108430	161461	127128	159444	189892	146928	164838	310819	1.08953e+06	794084	205277	610063	461189	1.19115e+06
1438	305.209	5.38541	Increasing	AC+			76672.2	134452	104706	95342.6	32227.8	143292	23934.5	107265	121396	113170	171361	130752	132034	159160	0	0	0	0	0	0	0	0	0	0	0	0	0	0	28330.2	0	0	0	0	0	0	0	0	0	0	0	0	0	236158
1442	425.287	5.89149	Increasing	AC+			39004.4	0	0	0	0	0	0	42876.7	27177.6	0	0	40030.5	33795.4	0	0	0	0	0	0	0	0	0	0	0	0	0	0	0	0	0	0	0	0	0	0	0	0	0	0	0	0	0	79337.5
[truncated: 13 more columns]
