# Supplementary material for: White Wine Antioxidant Metabolome: Definition and Dynamic Behavior during Aging on Lees in Oak Barrels
Source: Antioxidants (Basel). 2023 Feb 6;12(2):395. doi: 10.3390/antiox12020395 (PMC9952738; doi:10.3390/antiox12020395)
Supplement: Supplementary file 1 [file antioxidants-12-00395-s001.zip › antioxidants-2167807-supplementary/supplementary data/Table S3.xlsx]

## Sheet: Feuil1
ID	Derivatized mass: m/z [M+Q+H]+	Retention Time Derivatized (min)	m/z [M+H]+	Annotation	Elementary Formula	W01	W02	W03	W04	W05	W06	W07	W08	W09	W11	W12	W13	W14	W44	W45	W47	W48	W49	W43	W50	W51	W52	W53	W54	W55	W56	W30	W31	W32	W33	W34	W35	W36	W29	W37	W38	W39	W40	W41	W42	W15	W16	W17	W18
Nu5	155.016	1.64134	32.9792			0	140342	104219	0	0	97718.8	0	419100	72980.4	0	191349	105690	0	0	0	0	0	0	0	0	0	0	0	0	0	0	0	0	0	0	0	0	0	0	0	0	0	0	0	0	131969	152216	65700.7	61529.5
Nu7	166.032	3.9813	43.9951			217926	254970	173324	0	0	197016	94645	1.0922e+06	167865	104085	174071	125008	0	256636	239665	659538	360468	129285	534139	905001	956764	1.23278e+06	852386	388659	296491	585356	343341	531682	479432	484341	324290	296342	360149	2.17998e+06	344674	499766	505664	411925	1.14171e+06	463305	107960	160904	367642	308621
Nu9	176.107	1.8743	54.0701			847037	595253	514530	521427	916236	1.08071e+06	2.0092e+06	922929	627828	499791	538557	850264	584652	1.72334e+06	2607602	2.00358e+06	2.54568e+06	2417357	2136806	1.87193e+06	2.01694e+06	1.9995e+06	1.84176e+06	2.16144e+06	2.45717e+06	2.4735e+06	2.73956e+06	2.01166e+06	1.76309e+06	2.00937e+06	1.59272e+06	2.10454e+06	2.98005e+06	1.14607e+06	1.14215e+06	1.29465e+06	1.78297e+06	1576325	1.04551e+06	1.13648e+06	332257	728149	1.19571e+06	1.23422e+06
Nu11	192.102	0.824317	70.0652	C4H7N	CHN	66125.1	0	0	0	0	54287.1	96181.2	0	76327.4	0	0	0	0	0	150921	84451.6	90876.9	78167	162067	0	0	0	0	0	0	0	0	0	0	0	0	0	0	0	0	0	0	0	0	0	0	0	116574	153757
Nu13	196.042	3.74636	74.0055	C2H3NS	CHNS	29509.2	22049.3	16721.9	0	219035	38431	0	114680	279242	0	43180.7	38360	0	0	0	0	0	0	0	0	0	0	0	0	0	0	0	0	0	0	0	0	0	0	0	0	0	0	0	0	0	75950.1	48337.3	34111.9
Nu14	196.043	4.30003	74.0057	C2H3NS	CHNS	103711	0	30565	0	0	62937.6	86009	128511	0	0	0	0	0	0	0	0	0	0	0	0	0	0	0	0	0	0	34312.2	37374	0	51162.3	0	21193.2	37287.8	234798	0	36305	40758.9	25277.3	74011.2	0	0	0	81429.2	82648.1
Nu15	198.076	1.23577	76.0391	C2H5NO2	CHON	0	57294	0	46694.6	96289.8	63391	69178.3	0	0	0	0	0	46458.5	0	0	0	0	0	0	0	0	0	0	0	0	0	0	0	0	0	0	0	0	0	0	0	0	0	0	0	0	70404.1	0	0
Nu20	217.049	3.48146	95.0125			41331.4	37393.6	81639.7	49685.4	48154.8	0	56720.1	48501.3	40244.5	31922.5	0	0	99381.7	82051.9	84314.6	75121.2	69606.1	85946.1	50389.4	109541	81154.7	78986.8	89240.7	102489	0	0	110022	92217.2	82512.4	94238.4	91366.4	77542	91443.4	64515.1	70415.9	84317.5	60416.1	74885.1	57988.8	85834.1	0	57953.9	0	0
Nu22	218.081	1.14711	96.0444	C5H5NO	CHON	0	0	0	0	0	0	0	0	0	0	0	0	0	223397	143514	158661	134431	320340	200283	0	0	373427	0	0	221182	0	0	0	0	0	0	0	0	0	0	0	0	0	0	0	0	0	0	0
Nu23	218.997	3.19317	96.9605	C2H2Cl2	CH	61488.9	107488	76412.8	93295.6	70082	64483.1	97271.9	89500.6	83959.2	0	0	0	88764.4	73261.4	68272.9	70032.3	70324	73463.1	67691	57346.3	48175.6	62895.9	61696.9	55340.5	56199.9	61782.1	0	0	0	0	0	0	0	0	0	0	0	0	0	0	0	94783.4	62880	117511
Nu25	224.074	4.35337	102.037	C4H7NS	CHNS	57984.8	58340.2	41205.1	0	0	63517	53888.4	217941	30282.9	0	0	81466.5	0	0	0	0	27442.6	0	98044.5	83304.6	96417.3	98193.7	62006.4	41478.7	0	58562.8	56137	73443.3	83336.2	59102.4	40698	60564.4	50701.5	352927	31493.7	0	68509.5	54978.7	132973	0	0	39520.6	100646	109915
Nu26	227.037	1.7194	105			99422.9	335760	259370	33285.5	61624.5	276588	0	924961	190424	164622	488035	265802	0	0	0	0	0	0	0	0	0	0	0	0	0	0	38943.8	82051.7	64872.5	0	0	0	0	304608	0	54427.8	0	0	100931	77912.5	504926	347698	176724	161222
Nu28	229.089	0.839533	107.052	C4H10OS	CHOS	0	0	0	79852.7	86417.2	42198.7	134884	0	85401.8	83039.6	61668.5	84894.6	112052	580904	465339	205865	198784	586047	521476	98319.8	65729.1	134516	183196	317217	238988	181309	156213	106164	165451	211116	299059	205633	239761	104316	436192	246102	231033	165828	62312.7	161152	0	33909.7	88287.5	123611
Nu31	233.044	3.47855	111.007			0	0	0	0	0	0	0	0	0	0	0	0	0	0	0	0	0	0	0	0	0	0	0	0	0	0	253055	221270	205091	226412	202392	171797	209452	115741	102253	189998	95315.5	172968	127232	198308	0	0	0	0
Nu34	235.06	3.47622	113.023	C5H4O3	CHO	1.18176e+06	1.02939e+06	910325	1.14534e+06	1.27037e+06	1.00066e+06	1.53521e+06	1.39346e+06	1.15973e+06	932680	986216	1025507	1.48988e+06	1.99545e+06	2.02888e+06	1.83933e+06	1.87992e+06	2.06411e+06	1.33384e+06	2.81479e+06	1997019	1.87573e+06	2.07958e+06	2.34953e+06	1.75689e+06	2.07427e+06	2.62556e+06	2212079	2.10946e+06	2.34282e+06	2.27656e+06	1.90356e+06	2.21723e+06	1.65329e+06	1.80709e+06	2.11831e+06	1587411	1860376	1.47901e+06	2.12141e+06	0	1.57415e+06	1.31352e+06	1.27673e+06
Nu35	235.06	3.04558	113.023	C5H4O3	CHO	99852.5	111586	0	0	125663	113030	88250.7	153006	121348	163838	103914	103237	170270	0	0	0	0	0	0	0	0	0	0	0	0	0	160810	112103	96027.7	90520.1	95276.7	69905.5	98587.6	106379	106805	130084	61243.4	88933.2	95758.4	158238	0	162005	124869	104074
Nu37	238.107	1.46657	116.07	C5H9NO2	CHON	0	0	0	0	0	0	105303	0	0	0	0	0	0	98066.6	146164	130670	146035	138624	0	0	80188.8	31931.6	0	41270.7	0	106460	0	0	56153.3	0	67579.3	0	124801	0	0	62090.1	0	76088.8	54381.5	54313.1	0	0	70507.6	54053.2
Nu43	244.064	1.72054	122.027	C3H7NO2S	CHONS	300068	791295	610908	0	139639	704956	0	2.36622e+06	498800	406774	1.22907e+06	674649	0	0	0	0	0	0	0	0	0	0	0	0	0	0	0	181363	134808	0	84526	0	0	745175	0	0	0	0	249060	171130	1.18421e+06	908221	446234	425896
Nu44	244.096	3.01251	122.06	C7H7NO	CHON	0	0	0	0	0	0	0	0	0	0	0	0	0	59934.1	32351.6	44711.6	43832.3	50508.7	0	0	50190.4	0	68523.1	24250.2	26463.9	34881.2	88067.1	86666.2	69471.2	90437	57165.9	52633.7	64166.3	0	0	31478.6	42982.4	0	0	0	0	0	0	0
Nu45	244.097	4.00725	122.06	C7H7NO	CHON	491783	97998	187277	100612	156167	150362	328296	210348	96538.7	31367.7	0	46655.1	78663.9	0	0	0	0	0	0	0	0	0	0	0	0	0	775573	539148	354121	514769	223755	317528	429284	74593.3	215413	185433	247876	223200	91096.9	153133	0	261279	191621	113606
Nu48	245.081	3.43168	123.044	C7H6O2	CHO	35898.5	0	0	0	29739.8	0	44574.2	0	0	0	0	0	0	0	0	0	0	0	0	0	0	0	0	0	0	0	129626	118948	115964	124890	0	111799	109405	0	0	0	60094.1	96476.7	0	0	0	0	32913.2	42661.4
Nu52	247.095	4.27915	125.058			0	0	0	0	0	0	0	0	0	0	0	0	0	264664	275732	250683	282975	275853	279502	177655	235016	237130	192958	297252	300639	236176	181692	169434	162002	0	187883	188182	161582	186760	134253	168921	163123	168023	149099	158349	0	0	0	0
Nu55	251.091	3.85304	129.054	C6H8O3	CHO	37812.6	0	31048.3	0	0	0	70873.5	19979.3	24300	0	0	0	0	103450	116250	87142.8	105586	123308	74937.1	71973.9	78359.5	77540	82700.5	110725	96046	81810.1	76457.1	47063.7	48651.8	53617.8	63452.4	58689.4	63540.7	21597.7	0	29136.9	41529.8	36028.3	23911.6	29548.3	0	33968.2	57709.2	43988.6
Nu56	255.026	3.43119	132.989			0	40749.6	0	0	0	0	0	0	0	0	0	0	46493.1	0	0	0	0	0	0	0	0	0	0	0	0	0	0	0	0	0	0	0	0	0	0	0	0	0	0	0	0	53150.3	49307.9	0
Nu57	257.042	4.4276	135.005			144796	0	0	0	241454	162881	274115	0	292257	265691	529738	488182	196715	0	0	0	0	0	0	0	0	0	0	0	0	0	0	0	0	0	0	0	0	0	0	0	0	0	0	0	0	112961	114517	351187
Nu58	258.079	2.24003	136.043	C4H9NO2S	CHONS	278537	303126	293332	0	273146	586034	0	946039	337653	202673	402634	404606	0	0	0	0	0	0	0	0	0	0	0	0	0	0	0	50269.6	65209.6	42282.9	71668.7	0	39806.3	394692	167629	218456	0	166954	335666	189954	152018	530878	98141.9	102408
Nu59	260.059	0.995825	138.022			66570.3	0	0	0	0	36035.2	455360	108074	0	0	0	0	65297.3	26519	37178.4	67266.6	65464.2	28055.7	73081.8	65916.2	49075.1	58311.3	39034.3	31575.1	0	35807.1	139404	145025	149990	125946	117935	126061	167016	127368	0	0	155130	0	0	0	390674	0	364589	607228
Nu63	263.091	4.05472	141.054	C7H8O3	CHO	0	0	0	0	0	0	0	0	0	0	0	0	0	82801.4	49144.2	86343.8	92927.5	0	35158.9	0	27600.3	90230.2	42460.6	73649.1	67591.1	32505.8	0	0	0	0	0	0	0	0	0	0	0	0	0	0	0	0	0	0
Nu64	263.091	4.53921	141.054	C7H8O3	CHO	101549	0	0	0	77399.9	0	149338	37384.3	34739.9	0	0	0	42551.9	241118	226368	236928	224521	247258	148916	206238	208628	176690	248244	274366	209588	214074	207959	177712	147582	194822	178696	145364	179227	60303.3	99864.5	154320	131324	146222	48797.1	110174	0	52916.1	70293.8	79995.6
Nu69	272.059	0.737757	150.022			0	0	0	0	0	0	0	0	0	0	0	0	0	86150.8	64854.9	81792.3	106094	118666	138025	96474.5	96959.7	66147.5	91951.2	0	65203.7	115179	140510	108158	95172.5	0	92577.8	108988	92533.4	0	55004	76802.8	94784.8	86281.9	0	0	0	0	0	0
Nu74	275.055	3.59179	153.018			0	0	0	0	0	0	0	0	0	0	0	0	0	89254.1	101122	89732.6	97023.9	119427	118489	0	138166	155249	114981	154622	181900	112120	0	45821	115367	68782.5	54075.4	69979.6	72201.5	33405.2	57587.6	50839.1	70478.6	44460.6	31786.8	0	0	0	0	0
Nu78	281.059	4.17312	159.022			234481	79357.1	63457.1	0	157154	323638	0	408736	177527	131438	249081	260950	0	0	139716	297066	206715	78587.9	277394	590128	617297	549620	272939	238136	144575	373863	63601	0	0	0	0	0	69188.2	86865.5	47765.9	0	45891.1	0	117339	0	192686	158407	342049	219566
Nu81	282.112	3.62695	160.076	C10H9NO	CHON	0	0	0	0	0	0	0	0	0	0	0	0	0	44818.1	79334.8	32910.9	44319.3	137673	56804	0	43172.3	80117.8	69982.7	36240	43930.8	32684.5	0	0	0	0	0	0	0	0	0	0	0	0	0	0	0	0	0	0
Nu83	283.057	4.8019	161.021	C7H5NaO3	CHO	0	0	0	0	0	0	0	0	0	0	0	0	0	0	0	0	0	0	0	0	0	0	0	0	0	0	0	0	0	0	0	0	0	0	0	0	0	0	0	0	0	0	0	0
Nu85	286.074	3.03062	164.037	C5H9NO3S	CHONS	0	0	0	0	0	0	0	0	0	0	0	0	0	24000.4	0	50345.1	42876.6	0	107176	74548.7	75266.4	37765.1	27208.2	0	0	46920.9	0	73794.3	0	42293	0	0	74809.1	82651.6	0	0	0	39794.4	45809.3	0	0	0	0	0
Nu87	288.069	4.6975	166.032	C8H7NOS	CHONS	0	0	0	0	0	0	0	0	0	0	0	0	0	75792.1	52827	163654	74128.6	34941.4	98774.3	164659	141370	252092	153050	53528.6	51483.3	83686	0	0	0	0	0	0	0	0	0	0	0	0	0	0	0	0	0	0
Nu88	288.069	3.75842	166.032	C8H7NOS	CHONS	0	0	0	0	0	19791.3	0	35035.2	0	0	0	0	0	0	0	0	0	0	0	0	0	0	0	0	0	0	0	0	0	0	0	0	0	0	0	0	0	0	0	0	0	0	17484.1	26020
Nu93	291.086	3.73406	169.049	C8H8O4	CHO	0	0	0	0	0	0	0	0	0	0	0	0	0	0	35195.3	26735.4	31710.3	43757.1	55257.8	0	0	24572.8	0	0	22981.4	0	0	0	0	0	0	0	0	0	0	0	0	0	0	0	0	0	0	0
Nu97	299.06	3.84947	177.023			34593.2	0	0	0	23740.6	0	0	184320	0	0	229715	0	0	0	0	0	0	0	0	0	0	0	0	0	0	0	0	0	0	0	0	0	0	0	0	0	0	0	0	0	24114.8	78472.8	0	0
Nu98	301.075	3.09367	179.039	C7H6N4S	CHNS	0	66741.3	50957.1	0	0	46439.3	0	171976	37217.9	0	49525.4	24047.5	0	0	0	0	0	0	0	0	0	0	0	0	0	0	0	0	0	0	0	0	0	0	0	0	0	0	0	0	0	77874.9	51572.9	44696.6
Nu99	301.085	2.43958	179.048	C5H10N2O3S	CHONS	0	26016.3	0	0	0	36843.7	0	0	0	50768.9	45602.9	0	0	43072.8	39416.7	65881.8	62594.8	28407.7	58637.6	0	102705	111610	100318	81755.9	47742.1	88918.9	125995	283888	225705	202355	155497	93223.5	242706	163251	118655	122880	132878	152791	167971	167902	0	0	433365	335317
Nu100	301.085	1.77718	179.049	C5H10N2O3S	CHONS	68038.5	135026	109238	0	41473.9	134374	0	376845	86560.7	108538	256220	117672	0	0	0	0	0	0	0	0	0	0	0	0	0	0	61330.5	87639.8	27960.7	59854.2	0	0	64553.6	159165	0	0	0	0	87011.8	67847.8	204278	68392.6	115348	66519.5
Nu102	302.084	4.73367	180.047	C9H9NOS	CHONS	239789	0	0	0	122106	221321	0	69206.9	98578.2	45661.5	685457	824318	0	0	0	0	0	0	0	0	0	0	0	0	0	0	0	0	0	0	0	0	0	0	0	0	0	0	0	0	0	177450	111420	244643
Nu103	303.084	4.6514	181.047			0	225323	241270	255437	118901	79417.2	240997	233332	159078	106652	51786.8	36676	257703	0	0	0	0	0	0	0	0	0	0	0	0	0	486702	447637	423311	583284	520152	455870	393529	487080	282355	584201	473664	517689	337058	535340	0	177312	233518	0
Nu104	304.118	2.86777	182.081	C9H11NO3	CHON	0	0	0	0	0	0	0	0	0	0	0	0	0	52199.5	86889.8	59559.9	79374.5	48203.4	54627.3	59903.7	79876.6	66183.9	61352.5	54043.8	69202.5	71449.5	50069.6	32390.2	21586.2	29730.7	21593.7	28484	34345.7	23589.8	26971	24251.2	45581.4	35213.2	31424	0	0	0	0	0
Nu107	308.014	1.00412	185.977			0	0	0	0	0	0	0	0	0	0	0	0	0	0	0	0	0	0	0	0	0	0	0	0	0	0	84760.4	73102.2	0	64731.8	63047.1	0	0	68896.3	54625.3	68167.7	72870.7	81325.8	50333.3	81399.9	0	0	0	0
Nu108	309.163	3.6675	187.126			0	0	0	0	0	0	0	0	147567	68189	69144.1	54679.5	92838.4	0	0	0	0	0	0	0	0	0	0	0	0	0	0	0	0	0	0	0	0	0	0	0	0	0	0	0	0	59032.1	0	0
Nu109	313.105	3.77022	191.068			0	0	0	0	0	0	0	0	0	0	0	0	0	0	0	0	0	0	0	0	0	0	0	0	0	0	0	115393	85815.7	225200	307169	329460	0	0	198768	241647	117976	76503.6	142703	217180	0	0	0	0
Nu111	316.064	4.80381	194.027			1.24685e+06	1.35552e+06	858916	0	676682	1.76872e+06	192228	4.42325e+06	1.03555e+06	599009	1.06838e+06	1119725	145133	1.11314e+06	756821	2.37936e+06	1364324	467356	2.39124e+06	4.15261e+06	3.57281e+06	4347576	2900958	1.7563e+06	1.23798e+06	2.43548e+06	551716	813854	681020	567310	384440	401428	588224	3601862	985748	1.42018e+06	666987	773210	2.34117e+06	1.0389e+06	294266	1465809	1.20536e+06	1.33407e+06
Nu112	316.085	3.07585	194.048			462078	419534	436142	0	445387	354942	0	132717	332363	218028	466686	240181	185956	378579	373093	558462	493288	159285	896624	168619	1.4879e+06	1068363	1.5528e+06	1.10867e+06	513834	1.28494e+06	107387	744500	1.52137e+06	604587	431249	259257	977714	763298	209867	310604	404966	280015	225217	154102	0	182215	196065	504213
Nu113	316.085	1.66808	194.048			27485.7	0	134552	68195.3	150646	337245	0	0	161075	233924	513432	280550	113986	0	0	0	0	0	0	0	0	0	0	0	0	0	0	59358.3	0	0	0	0	25407.4	255814	37667.6	59644	0	42438.8	62604.7	56789.8	0	0	22513.3	69347.2
Nu116	317.095	4.52041	195.058			365585	0	0	0	82287	152940	62045.8	128638	98216.6	0	162115	264221	0	24750.1	79680.8	0	53876.1	42896.4	111109	237873	506312	375557	159136	20902.7	75804.3	292458	0	0	0	0	0	0	0	0	0	0	0	0	0	0	0	181156	189737	184900
Nu117	318.079	4.36435	196.042			1.1923e+06	279503	279090	55543.5	558909	1292181	170402	1.61446e+06	892626	435521	1.36323e+06	1.66691e+06	75944.2	240942	328342	419043	342683	77374.1	779757	1.56246e+06	1.37578e+06	1.80691e+06	614732	654886	448408	878572	0	0	0	0	0	0	0	0	0	0	0	0	0	0	374856	986598	1.04311e+06	1.2748e+06
Nu123	324.053	3.00068	202.017			0	0	0	0	0	0	0	0	0	0	0	0	0	177669	140322	148496	153828	135058	0	47263.6	174211	102699	160088	95883.4	159070	169645	155870	144540	111928	154541	102834	89944.8	113099	0	43681.6	59181.9	88017.3	61944.5	15859.7	39766.3	0	0	0	0
Nu126	326.069	2.81245	204.032	C7H9NO4S	CHONS	121746	40227.4	49540.9	0	89411.2	75170.6	96316.6	60836.7	51064.6	0	29263.6	42414.4	49530.6	265726	317084	247067	315759	280224	193252	277640	368048	297967	323614	313250	386270	367024	213840	152090	130656	159092	134369	146765	164797	79999.3	108833	115762	132854	139671	92318.4	99360.7	0	74765.3	66373.4	54096.3
Nu127	327.086	3.85852	205.049	C11H8O4	CHO	0	0	0	0	0	0	0	0	0	0	0	0	0	47707.2	69825.2	32404.8	52226.8	68473.6	31857.4	34081.7	31614.3	0	40614.1	67297.3	48132.3	34713.7	0	0	0	0	0	0	0	0	0	0	0	0	0	0	0	0	0	0
Nu129	328.085	3.23452	206.048			133671	101348	0	0	157978	126844	0	0	257956	168146	265839	166745	169160	0	0	0	0	0	0	0	0	0	0	0	0	0	0	97284.6	0	0	0	0	0	130803	74775.3	121635	75662.3	152802	189408	119072	0	120306	0	0
Nu131	329.116	2.99698	207.079	C7H14N2O3S1	CHONS	0	0	0	0	0	0	0	0	0	0	0	0	0	0	0	0	0	0	0	0	0	0	0	0	0	0	0	79557.3	62665.8	41275.8	0	0	0	0	0	0	64878.7	0	36054.6	0	35325.3	0	74416.2	82306.2
Nu133	332.095	4.32312	210.058	C10H11NO2S	CHONS	0	0	0	0	0	0	0	0	0	0	0	0	0	170910	97811.8	223942	144815	0	120029	204668	252412	284266	257503	253674	76598.1	162184	0	0	0	0	0	0	0	60549.7	40372.9	45396	0	0	67444.9	31163.9	0	0	0	0
Nu146	344.115	3.24486	222.078			0	0	0	0	0	0	0	0	0	0	0	0	0	0	0	0	0	0	0	0	0	0	0	0	0	0	29671.8	0	0	0	54352.7	0	0	0	96659.4	62890.7	0	45150.7	26399	87945.2	0	26991.2	0	0
Nu148	346.095	3.39	224.058			0	0	0	0	0	0	0	0	0	0	0	0	0	34616.2	44966.8	44066.8	47895.2	47808.9	47285.7	32783.5	38728.6	37919.2	36717.7	46710.1	48513.1	48655.8	0	0	0	0	0	0	0	0	0	0	0	0	0	0	0	0	0	0
Nu149	346.095	2.89324	224.058			0	0	0	0	0	0	0	0	0	0	0	0	0	83473.6	84997.8	82110.5	50319.4	57725.3	58240.5	250967	162680	116006	162650	158019	89879.2	121234	0	0	0	0	0	0	0	0	0	0	0	0	0	0	0	0	0	0
Nu150	346.096	1.40712	224.059			44158.5	28798.3	103061	49567	239715	388588	0	0	557556	917137	1.01252e+06	628561	345460	0	0	0	0	0	0	0	0	0	0	0	0	0	0	71127.7	55017.8	24932	0	0	25092.1	303112	181050	176044	37298.2	121456	227068	180394	175903	0	0	0
Nu151	346.111	5.26956	224.074			75079.6	0	60773	0	0	0	0	290047	44953.1	38476.8	0	0	0	62164	53512.4	231435	99716.2	42158.5	194515	256485	273228	405176	239660	154084	99552.7	165770	0	0	0	0	0	0	0	0	0	0	0	0	0	0	0	0	0	146722
Nu157	355.096	2.3219	233.059	C16H8O2	CHO	0	0	0	0	0	0	0	0	0	0	0	0	0	0	0	0	0	0	0	0	0	0	0	0	0	0	0	0	0	0	0	0	0	0	0	0	0	0	0	0	0	0	38575.2	26955.4
Nu158	356.079	3.28036	234.043	C8H11NO5S	CHONS	0	0	0	0	0	0	0	0	0	0	0	0	0	207017	183796	222198	195768	128150	151219	333147	152065	198886	233497	215641	75867.3	184543	0	147224	152558	100799	96422.6	0	121280	163293	0	194759	74164.9	165730	139922	135946	0	0	0	0
Nu160	357.097	3.56496	235.06	C12H10O5	CHO	66242.8	0	0	0	56835.6	30109.4	93879.8	24299.8	48802.9	0	23397	17950.2	45535	121201	156912	123627	143643	129278	63874.7	139869	128018	116788	86510	145296	103774	125445	0	0	0	0	0	0	0	0	0	0	0	0	0	0	0	53287	63209.7	0
Nu161	357.147	2.87061	235.111	C9H18N2O3S	CHONS	270616	104638	261328	30899.1	173132	296492	0	424774	256605	106412	240766	315322	0	0	0	0	0	0	0	0	0	0	0	0	0	0	155654	0	112705	0	0	0	0	269840	189214	115430	164464	166680	270747	0	92494.4	273210	183691	71399.1
Nu171	371.091	2.5082	249.054			0	0	0	0	0	0	0	0	0	0	0	0	0	0	0	0	0	0	0	0	0	0	0	0	0	0	0	0	0	0	0	0	0	0	0	0	0	0	0	0	55655.1	0	78388.2	0
Nu174	372.144	3.71594	250.107			0	0	0	0	0	0	23026.9	0	0	0	0	0	0	0	0	0	39861.1	18793.7	0	0	0	0	0	0	11947.7	12373.3	0	0	0	0	0	0	0	0	0	0	0	0	0	0	0	0	18606.9	13979.6
Nu175	373.106	2.51637	251.069	C8H14N2O5S	CHONS	0	55136.5	0	41010.9	29692.2	0	25216.5	32577.4	37078.4	0	45516.8	33588.9	30777.7	0	21541.7	52009.9	28871.7	0	38109.8	23237.9	53525.4	0	62149.8	61270.4	53221.8	42545.4	98271.4	172720	128320	119659	129798	66789.9	110867	343363	110987	110525	103101	141939	169516	174852	269052	0	505788	353914
Nu176	373.106	2.22476	251.07	C8H14N2O5S	CHONS	24890.6	23496	41786.6	0	72275	98195.1	0	0	34838.4	129566	106609	131725	0	0	0	0	0	0	0	0	0	0	0	0	0	0	0	0	0	0	0	0	0	0	0	0	0	0	0	0	99463	0	0	0
Nu177	373.128	4.17196	251.091	C13H14O5	CHO	0	0	0	0	0	0	0	0	0	0	0	0	0	22448.3	42578.6	29214.3	28508.9	46488.6	35169.3	0	0	32040.8	67204.5	44327.6	42255.2	0	0	0	0	0	0	0	0	0	0	0	0	0	0	0	0	0	0	0
Nu178	375.077	5.40788	253.04			86033.1	0	73362.4	0	94628.1	117394	47527.3	115708	74977.9	34268.7	35177.2	39626.5	0	0	0	40995.4	0	27247.3	49169.6	122361	184399	296162	223151	38077.3	0	59650.5	42696.1	68978.9	81957.4	87747	0	0	25977.9	135126	0	0	74376.8	0	37311.8	84869.5	0	51847.2	126433	169426
Nu180	375.107	3.96771	253.07	C12H12O6	CHO	0	0	0	0	0	0	0	0	0	0	0	0	0	30873.6	34098.6	0	35962.4	32437	0	32370.2	36943.7	0	32964.2	49808.7	31789.8	26885.2	0	0	0	0	0	0	0	0	0	0	0	0	0	0	0	0	0	0
Nu181	375.107	3.61845	253.07	C12H12O6	CHO	0	0	0	0	0	0	0	0	0	0	0	0	0	35299.8	43274	33391	35708.8	36807.2	19558.8	45479.1	36445.2	34473.8	37308.4	49534.7	0	37189	0	0	0	0	0	0	0	0	0	0	0	0	0	0	0	0	0	0
Nu188	383.163	3.2495	261.126			88938	23103.3	23081.3	0	67373.8	58816.2	0	77636	69352.9	0	64407.7	69592.4	0	0	0	0	0	0	0	0	0	0	0	0	0	0	93729.6	175934	116374	119982	82675.1	60749.3	110511	74724.2	166730	74372	97463.7	94234.1	87441.2	110377	0	84899.8	63938.2	65718.1
Nu189	385.179	3.57563	263.142	C11H22N2O3S	CHONS	48727	24855	45360.1	0	29719.9	0	0	102164	43327.2	15478.2	43569	49798	0	0	0	0	0	0	0	0	0	0	0	0	0	0	0	0	0	0	0	0	0	66277	40465.4	48023.8	43067	0	33853.8	37466.9	37369.9	34241.8	28892.9	0
Nu191	389.038	1.32925	267.002			27252.6	0	64495.9	74674	67511.5	27583.6	41631	33493.6	51508.8	48117.4	0	22835.5	58665.9	0	24487.8	27094.8	0	27168.7	0	28662.8	28318.8	26469.3	22267.8	54257.3	36417.5	0	0	0	0	0	0	0	0	0	0	0	0	0	0	0	0	28063.3	63537.3	0
Nu192	390.085	2.82618	268.048			0	0	0	0	0	0	0	0	0	0	0	0	0	0	0	0	0	0	0	0	0	0	0	0	0	0	36226	28791	37817.5	0	40675	0	33119.1	41776.3	24944.1	40782.2	0	45223.5	41252.5	29419.9	0	0	0	0
Nu194	392.101	2.55297	270.064			0	0	0	0	0	0	20579.9	0	0	0	0	0	0	0	0	0	0	0	0	0	0	0	0	0	0	0	66306.8	85683.9	70451.1	77484.5	45397	33859.7	92199.5	0	0	30703.9	0	0	34668.2	0	0	49253.2	141553	213173
Nu195	392.101	1.31602	270.064			288957	146463	308007	64462.3	307522	623512	0	0	552822	523700	1.0247e+06	686971	185434	271627	226041	438223	345955	108795	327397	574370	644991	511814	544574	411422	0	312948	0	544751	375444	369804	0	43979.1	461339	775948	509185	552010	247744	486306	844359	495480	897462	0	396660	381077
Nu197	399.118	3.16468	277.082	C13H12N2O5	CHON	0	0	0	0	0	0	0	0	0	0	0	0	0	23469	29871.6	0	0	24402.7	35372.6	0	0	20362	0	31941.8	26400	21537.6	0	0	0	0	0	0	0	0	0	0	0	0	0	0	0	0	17470	37146.2
Nu198	400.153	2.85718	278.116	C10H19N3O4S1	CHONS	0	21417.4	0	0	14047.8	0	0	59346.4	31648.2	18149.4	33639.6	43222.9	0	0	0	0	0	0	0	0	0	0	0	0	0	0	34592.6	10230	0	0	0	0	0	0	20463.8	21172.4	15522.8	19366	25538.8	25093.4	18870.3	31402.5	0	0
Nu200	401.137	3.15973	279.101	C10H18N2O5S1	CHONS	79103.1	86337.2	0	0	41023.8	57358.7	0	125757	71518.5	54847.8	71599.7	64037.1	45036.9	0	0	0	0	0	0	0	0	0	0	0	0	0	72495.5	103423	78580.9	82466.1	46225.8	29152.4	90182.5	94265.2	73562.1	75363.5	53232.5	63404.2	80766.1	96912.3	0	50965.4	160029	145599
Nu201	401.174	3.24899	279.137	C11H22N2O4S	CHONS	122837	0	0	0	219569	212174	52975.1	325419	199592	181336	194028	229390	88053.4	0	0	0	0	0	0	0	0	0	0	0	0	0	368226	491492	368630	360537	242395	185110	416568	269646	434132	262341	363978	263648	288341	309353	102840	339966	310513	257594
Nu202	402.133	2.39147	280.096	C9H17N3O5S1	CHONS	100878	0	0	0	208592	160712	35947.8	178489	133355	121540	143809	158891	0	58003.3	52440.5	118200	130797	85587.4	105166	155668	62247.9	73203.7	132991	67561.2	21195.4	133774	202158	64202.8	0	96499.3	0	0	169779	148353	96015.5	89060	58060.8	144391	146493	99017.7	97954.2	77609.6	78352.6	0
Nu203	405.016	1.26065	282.979			46429.9	90713.3	92203.5	111476	53128.5	55939.2	103747	66733.2	51470.9	81807.6	49314.7	92500.6	52406.6	0	0	0	0	0	0	0	0	0	0	0	0	0	0	0	0	0	0	0	0	0	0	0	0	0	0	0	530636	58959.2	0	54798.3
Nu207	411.107	3.44297	289.07	C15H12O6	CHO	0	0	0	0	0	0	0	0	0	0	0	0	0	98354.3	211184	62562	124480	205474	120420	79998.3	12404.2	40958.2	0	0	41878.2	0	68107.6	0	25709.9	42443.3	18935.4	0	0	0	0	0	77540.5	0	0	0	0	0	0	0
Nu208	412.117	2.44466	290.08			0	0	0	0	0	0	0	29471.9	0	0	0	0	0	0	0	39064.2	0	0	41708.4	0	104688	93289.3	92576.9	0	24713.9	53790.5	62892.8	196087	161612	133366	107022	53561	188000	88931.5	61784.2	56181.3	67171.9	71108.8	102540	92637.4	0	0	457352	351304
Nu209	414.169	2.89079	292.132	C11H21N3O4S1	CHONS	0	48569.2	0	0	0	63628	0	0	0	0	0	0	0	33982.7	0	53075.5	43367.1	26643.7	36194.4	86303.1	67127.9	88909.8	46568	23805	0	58514.2	0	58463.1	38924.3	45223.5	28495.4	0	64852.1	54632.3	0	51808.6	44729.7	57771.1	44744.1	0	46220.9	35452.2	60353.4	70825.1
Nu212	419.981	1.3335	297.944			28821.5	0	0	0	52375.8	33197.2	31833.6	26767.9	0	0	20639.6	16994.5	0	0	72612.5	68121.9	43536.3	0	0	60830.1	62507.8	41653.1	44774.5	71103.6	65111.1	51786.3	25304.8	19356.8	18228.8	19359.8	18880.5	30868.1	21021.3	18125.2	19147.4	20859.8	21709.3	28046.7	19076.3	0	0	22917.5	48841.1	0
Nu213	420.132	3.29857	298.095			0	0	0	0	0	0	0	0	0	0	0	0	0	0	0	0	0	0	0	0	0	0	0	0	0	0	0	0	0	0	0	0	0	0	0	0	0	0	0	0	0	0	20707.2	37267.5
Nu214	420.18	4.73047	298.143	C18H19NO3	CHON	0	0	0	0	0	0	0	0	0	0	0	0	0	0	69277.9	60964.4	71983.1	0	73622.1	70377.6	81711	0	82321.7	76950.2	68724	118857	0	0	0	0	0	0	0	0	0	0	0	0	0	0	0	0	0	0
Nu217	421.121	6.23591	299.085	C16H14N2O2S	CHONS	120797	0	0	0	0	79935.3	0	166502	46394.7	0	0	35364	0	82776.9	85510.1	214850	161201	35698.3	198910	145653	243887	344770	176032	87917.4	0	164328	0	0	0	0	0	0	0	87709.5	0	0	52342.5	45259.4	103074	0	0	54598.7	53726.4	52700.1
Nu218	422.105	4.56826	300.068	C16H13NO3S	CHONS	67052.4	29174.2	0	0	0	48029.7	0	94445.2	46891.8	0	33607.2	0	0	36881.1	32654	100306	40504.9	14838.7	103533	157902	158327	179950	100223	63563.9	54704.2	92383.4	0	0	0	0	0	0	0	129264	0	40384.3	0	0	82495.2	0	0	46396.1	0	62191.7
Nu221	424.091	0.926648	302.055	C8H15NO9S	CHONS	0	0	0	0	0	0	0	0	0	0	0	0	0	0	20573.9	36858.1	42250.2	25572.8	38997.3	56091.6	29509.8	0	27081.6	32692.9	18238.3	36660.1	0	0	0	0	0	0	0	0	0	0	0	0	0	0	0	0	0	0
Nu224	428.112	2.0556	306.075	C18H11NO4	CHON	0	0	0	0	0	0	0	0	0	0	0	0	0	0	0	0	0	0	0	0	0	0	0	0	0	0	0	0	0	0	0	0	0	0	0	0	0	0	0	0	0	0	58940.3	32874
Nu225	428.112	2.44089	306.075	C18H11NO4	CHON	70283	145351	35701.3	68946.9	92502.3	146588	120637	218503	118619	164728	175504	98653.1	46587.3	129539	104165	184372	159610	116017	160127	118958	291442	272435	292541	222375	150404	231000	328828	873252	736598	661982	452495	277260	752666	456046	337955	341838	351708	425238	429958	455966	467018	70032.2	1710713	1.34934e+06
Nu226	430.128	2.06174	308.091	C10H17N3O6S	CHONS	0	0	0	0	0	0	0	0	0	0	0	0	0	0	0	0	0	0	0	0	0	0	0	0	0	0	0	0	0	0	0	0	0	0	0	0	0	0	0	0	59249.8	0	332660	222808
Nu227	430.128	2.32551	308.091	C10H17N3O6S	CHONS	914339	1.56828e+06	445358	877389	1.20666e+06	1.72444e+06	1.46409e+06	2.04992e+06	1.416e+06	2.04797e+06	2402564	1.33684e+06	520543	0	0	0	0	0	0	0	0	0	0	0	0	0	4.44258e+06	11184390	9.10653e+06	8.03967e+06	5.63025e+06	3.78001e+06	9.73332e+06	5.7727e+06	4.509e+06	4.33594e+06	4.73167e+06	5.35331e+06	5.78042e+06	5.85131e+06	5602652	677689	2.01796e+07	1.62992e+07
Nu230	432.144	2.13744	310.107	C10H19N3O6S1	CHONS	0	0	19418.7	0	51981.9	0	0	73504	0	0	0	42266.2	0	0	0	0	0	0	0	0	0	0	0	0	0	0	0	0	0	0	0	0	0	0	0	0	0	0	0	0	40555.6	0	98515.7	0
Nu231	433.129	2.43674	311.093	C18H14O5	CHO	0	0	0	0	0	0	0	0	0	0	0	0	0	0	0	0	0	0	0	0	40021	34361.3	33469	0	0	0	58611.5	117190	92718.3	77695.7	115229	0	98486.4	62749.6	62869	73999.4	61565.9	61098.3	144133	89098.4	97707.4	0	209601	260160
Nu232	434.196	3.92462	312.159	C19H21NO3	CHON	0	0	0	0	0	0	0	0	0	0	0	0	0	14221.2	18830.7	17522.9	10741.6	20365.4	19822.9	0	20336.3	23199.2	10300	14242.3	12727.4	20653.9	0	0	0	0	0	0	0	0	0	0	0	0	0	0	0	0	0	0
Nu233	435.092	2.80863	313.055	C13H12O9	CHO	0	0	0	31457.1	26690.3	0	0	0	23573.4	32443.1	12089.7	4228.4	0	0	46084	0	64984.1	0	0	75834.1	0	0	0	0	0	0	0	0	0	0	27251.7	36854.9	0	19397	0	17092.2	0	35976.2	0	0	0	64108.8	0	12030.9
Nu234	435.092	0.983579	313.055	C13H12O9	CHO	0	0	0	0	0	0	0	0	0	0	0	0	0	0	28647.3	47329.2	0	38320.9	37526.8	23071	0	0	0	30997.2	35114.6	0	33871.6	0	0	0	18347.6	31603.5	0	0	0	0	0	23579.3	0	0	0	0	0	0
Nu235	435.092	1.36509	313.055	C13H12O9	CHO	0	0	0	36339.4	32972	0	46064.1	0	0	0	0	0	55748.7	45658.9	60674.6	0	53447.7	52266.4	65912	0	0	0	0	62839.6	74843.5	0	72168.5	0	37533.4	19642.7	58825.5	59304.2	21865.5	33564.8	24357.1	44718.4	0	50565.1	27965.8	26130.1	0	24212.8	0	0
Nu236	438.1	4.25088	316.063			44368.6	26120.9	0	0	0	33743.1	0	83582.6	27791.1	0	21036.1	29022	0	0	0	0	0	0	0	0	0	0	0	0	0	0	0	0	0	0	0	0	0	0	0	0	0	0	0	0	0	44828.9	47803	36949.9
Nu237	440.148	3.0098	318.111			0	0	0	0	0	0	0	0	0	0	0	0	0	0	0	0	0	0	0	0	0	0	0	0	0	0	0	38464.4	31848.7	17996.6	0	0	16141.1	17723.4	0	0	0	0	14615.8	20716.4	18161.4	0	49008.6	48741.3
Nu240	444.143	2.17212	322.107	C11H19N3O6S1	CHONS	0	0	0	0	0	0	0	0	0	0	20305.7	0	0	0	0	0	0	0	0	0	0	0	0	0	0	0	0	0	0	0	0	0	0	31105.6	0	0	0	0	37740.8	35984.5	35697.1	0	16531.4	0
Nu241	446.123	2.32825	324.086	C10H17N3O7S1	CHONS	0	0	0	0	0	0	0	0	0	0	0	0	0	0	0	0	0	0	0	0	0	0	0	0	0	0	0	0	0	0	0	0	0	0	0	0	0	0	0	0	18597.6	0	49383	37723.7
Nu244	456.03	3.64462	333.993			0	0	0	0	0	0	24180.6	0	0	0	0	0	20083	0	0	0	0	0	0	0	0	0	0	0	0	0	0	0	0	0	0	0	0	0	0	0	0	0	0	0	0	0	0	0
Nu245	456.143	3.04632	334.106	C12H19N3O6S1	CHONS	0	0	0	0	0	0	0	0	0	0	0	0	0	0	0	0	0	0	0	0	27063.8	22217.9	21630	12921.4	11327.4	13757.4	0	61825.9	51442.9	38126.9	26829.2	26780.3	32510.9	27718	19580.6	27353.3	31599.9	0	31024.8	40402.7	29023.9	0	65909	49818.2
Nu246	456.216	3.07386	334.179	C14H27N3O4S1	CHONS	270332	255450	195899	0	147911	283680	38517	419226	250835	189757	294817	321644	36367.5	0	0	0	0	0	0	0	0	0	0	0	0	0	0	0	0	0	0	0	0	0	0	0	0	0	0	0	127780	273538	111063	53120.1
Nu247	458.159	3.00656	336.122	C12H21N3O6S1	CHONS	225703	252977	149327	96595.8	207422	237791	29863.2	308088	179536	218394	242758	229300	69571	0	0	0	0	0	0	0	0	0	0	0	0	0	118236	2.67931e+06	2.13245e+06	1.48898e+06	929386	881369	1.00054e+06	1.11899e+06	880602	863943	1.25853e+06	350322	1.04125e+06	1.33796e+06	1.16602e+06	127982	3.81995e+06	3.62488e+06
Nu248	459.154	2.33645	337.117	C11H20N4O6S1	CHONS	0	0	0	0	19932	29590.7	0	0	0	0	25882	0	0	36014.5	47753.1	0	39598.7	51069.3	67315.8	0	139120	126165	105105	54980.6	34677.2	46241.5	0	276823	167229	154915	75911.8	45349.2	82611.8	181150	106754	77659.7	207126	0	90775.4	113717	176658	0	498748	260201
Nu252	464.079	3.61359	342.042			0	19536.4	0	0	0	27543	29338.6	0	25483.1	0	31891	31266.3	0	36298.4	13357.2	74116.1	46580.4	8065.2	62827.1	110141	64554.8	50214.8	46462.7	0	0	29444.3	0	0	0	0	0	0	0	0	0	0	0	0	0	0	0	0	45239	0
Nu253	464.079	3.41274	342.043			21152.9	29452	0	0	0	25594.4	0	92346.7	24058.1	0	20308	0	0	0	0	0	0	0	0	0	0	0	0	0	0	0	96487.4	30796.6	0	0	0	0	0	139617	66318.7	104740	0	0	139142	102901	0	56103	43239.8	37347.1
Nu254	464.079	4.10228	342.043			32568.8	32102.5	20967.6	0	0	32766.8	56029.9	92068.4	38597.3	0	36125.4	38981.1	0	0	23628.1	49241	40957.1	23549.4	54922.3	154194	29981.4	46329	28747.1	0	0	24475.2	64799.8	73500.7	0	41369	18209.8	26132.1	33747.3	197790	0	104284	73977.4	56082.7	196617	67114.4	0	41081.4	46865.9	50545.1
Nu255	469.054	2.85361	347.017			300472	54020.5	148238	45316.1	173331	123241	100194	98494.1	142005	31997.1	75792.5	246954	227959	73974.8	100803	68606.9	98244.3	188986	50576.1	300326	103121	52145.8	101831	0	43426.1	167597	108090	29121	0	30767	0	0	88635.9	0	25710.4	0	0	0	0	46731.5	0	166986	25246.2	0
Nu256	471.19	3.17661	349.153	C13H24N4O5S1	CHONS	0	0	0	0	0	0	0	0	0	0	0	0	0	64900.4	0	0	0	0	98326.6	0	71139.4	76213.8	52325.9	34240.7	16778.1	0	0	91521.9	71567	44730.8	28849	34020	0	100394	44060.5	34061.6	110395	0	0	64756.2	181418	0	179275	124099
Nu258	472.174	2.92432	350.138	C13H23N3O6S1	CHONS	0	0	0	0	0	0	0	0	0	0	0	0	0	0	0	0	0	0	0	0	0	0	0	0	0	0	0	0	0	0	0	0	0	0	0	0	0	0	0	0	0	0	48473.1	29930.3
Nu260	474.154	2.90671	352.117	C12H21N3O7S1	CHONS	0	0	0	0	0	0	0	0	0	0	0	0	0	0	0	0	0	0	0	12449.7	20462.6	18621.5	0	0	0	0	18640.7	30905.5	53792.1	32588.8	21166.2	0	60658.9	0	0	0	13749.5	0	0	14895.2	0	0	44129.4	0
Nu263	481.068	2.80833	359.031			66845.2	118425	111082	136684	69835.4	70668.6	0	0	0	47848	45309.6	54105.8	0	0	0	0	0	0	0	0	0	0	0	0	0	0	0	0	0	0	0	0	0	0	0	0	0	0	0	0	157544	66358.3	0	24631.9
Nu266	484.247	3.73463	362.21	C16H31N3O4S1	CHONS	0	91803	0	0	24799.1	0	0	130256	79317	35232.4	68637.8	0	0	0	0	0	0	0	0	0	0	0	0	0	0	0	47066.9	29244.7	0	39151.6	0	0	25204.3	59320	24170.8	30436.3	36842.7	45100.5	0	50050.1	29194.2	48513.4	19924.3	0
Nu267	487.185	3.03812	365.148	C13H24N4O6S	CHONS	0	0	0	0	0	0	0	0	0	0	0	0	0	0	0	0	0	0	0	0	0	0	0	0	0	0	0	0	0	0	0	0	0	0	0	0	0	0	0	0	37101.3	0	110387	53450.8
Nu270	490.2	3.3035	368.163	C17H25N3O4S1	CHONS	0	0	0	0	0	0	0	0	0	11065.2	0	0	0	43186.3	20764.4	15212.5	0	40824.9	52441.1	0	50008.5	78414.5	36391.1	14182.9	19478.4	32549	0	0	0	0	0	0	15695.2	49158.7	22463.7	14585.7	0	0	19048.2	21837.7	0	0	0	11801.9
Nu275	499.224	3.69492	377.187	C15H28N4O5S	CHONS	0	0	0	0	0	0	0	0	0	0	0	0	0	0	0	0	0	0	0	0	0	0	0	0	0	0	0	26534.6	16811.2	12725.6	0	0	0	41861.2	0	14118.9	31548.8	0	12727.2	0	36400	0	46973.5	30232.5
Nu280	504.165	2.36899	382.128	C21H19NO6	CHON	0	0	0	0	0	0	0	0	0	0	0	0	0	0	0	0	0	0	0	0	0	0	0	0	0	0	0	47076.7	40370.2	28256.6	0	0	0	18955.9	0	0	0	0	0	0	0	0	77043.4	62754.1
Nu283	510.085	1.1158	388.048			0	0	0	0	0	0	0	0	0	0	0	0	0	0	0	0	0	0	0	0	34655.9	0	0	0	0	0	0	0	0	0	0	0	0	0	0	0	0	0	0	0	15204	0	110214	67889.1
Nu291	528.201	4.14464	406.164	C24H23NO5	CHON	0	0	0	0	0	0	0	0	0	0	0	0	0	15538.5	34471.4	16438.1	25590.2	31686	23887.8	36986.3	49979.9	29312.6	0	46506.3	55946.3	71760.4	0	0	0	0	0	0	0	0	0	0	0	0	0	0	0	0	0	0
Nu292	531.198	3.77789	409.161			0	0	0	0	0	0	0	0	0	0	0	0	0	19750.2	17529.9	13783.5	19410.6	28700.2	23120.8	16771.7	17088.6	15864	17888	17790.4	21047.6	10608.9	0	0	0	0	0	0	0	0	0	0	0	0	0	0	0	0	0	0
Nu295	542.143	2.93318	420.106	C20H19O10	CHO	0	0	0	0	0	0	0	0	0	0	0	0	0	0	0	0	0	0	0	0	0	0	0	0	0	0	0	0	0	0	0	0	0	0	0	0	0	0	0	0	0	0	150797	164630
Nu299	549.164	3.34198	427.127			0	0	0	0	0	0	0	0	0	0	0	0	0	0	0	0	0	0	0	0	52630.6	43237	14817.4	0	0	29786.1	0	0	0	0	0	0	0	0	0	0	0	0	0	0	0	0	95733.7	30164.5
Nu301	551.091	1.32943	429.055			0	0	0	0	0	0	41536.9	0	0	0	0	0	0	20734	28769.4	30842.6	20728.2	22060.4	22828.2	31549.9	38005.7	0	27275.3	32569.8	47090.3	23418	27849.5	33225.9	28528.3	31934.9	23791.2	36881.8	40476.9	23301	29132.5	32775.8	30663.5	34800.9	24426.4	37291	0	0	0	0
Nu302	552.164	3.41523	430.127			0	0	0	0	0	0	25059.1	0	0	15056.4	0	0	0	57468	24993.5	0	0	0	0	0	0	44627.9	0	0	59340.5	0	0	0	0	0	0	0	0	0	0	0	0	0	0	0	21436.1	0	349112	192185
Nu308	560.154	2.70206	438.117			0	0	0	0	0	0	307363	0	0	0	0	0	0	198943	239845	141122	146517	195852	0	0	185518	166430	217982	173174	134790	135519	262269	383575	239706	257134	247442	209240	288544	0	102533	105090	97139.5	89621.7	53140.4	0	0	0	289624	254241
Nu309	560.154	2.26576	438.117			0	0	0	0	0	0	519331	0	0	0	0	0	0	271776	382010	219612	329636	331196	253308	183921	327606	247675	293067	245696	193726	210292	321468	441527	258762	610252	448522	304168	468838	46863.9	76406.6	195928	247879	61271.6	94841.1	50084.5	0	0	709724	609412
Nu310	560.202	2.28568	438.165	C15H27N5O8S	CHONS	0	0	0	0	0	0	0	0	0	0	0	0	0	0	0	0	0	0	0	0	0	0	0	0	0	0	0	0	0	0	0	0	0	0	0	0	0	0	0	0	0	0	23004.1	13584.7
Nu311	567.069	1.33523	445.032			206233	349326	381255	849414	567101	247714	581802	252798	279289	577642	297104	248920	505588	0	0	45499.9	31907	26901.8	0	45564.7	0	26511.4	39906.7	69228.9	73392.5	40240.3	64032.4	61827.4	57018.8	69266.4	78555.8	100793	64136.4	40975.3	42024.7	66128.5	49901.6	60289.2	42704.8	50717.7	2236067	249734	372398	576218
Nu314	572.238	3.17339	450.201	C17H31N5O7S	CHONS	0	0	0	0	0	0	0	0	0	0	0	0	0	0	0	0	0	0	0	0	0	0	0	0	0	0	0	27965.3	30594.2	0	23799.9	16422.9	0	53971.5	0	0	37628	0	0	0	171782	0	192098	142301
Nu318	592.126	2.74616	470.089			0	0	0	0	0	0	33405.1	0	0	0	0	0	0	0	0	0	0	0	0	0	0	0	0	0	0	0	19748.1	0	0	20574.6	26106.6	15917.6	22053.8	0	0	0	0	19667.9	0	0	17900.2	0	23620.7	34698.5
Nu324	625.074	1.3276	503.037			0	0	87156	65720.9	68092.3	57833.8	0	0	56526	72529.7	62059.7	51101.7	52618.6	0	0	0	0	0	0	0	0	0	0	0	0	0	0	0	0	0	0	0	0	0	0	0	0	0	0	0	243507	49815.4	57876.9	50777.9
Nu334	723.316	3.55363	601.279			0	0	0	0	0	0	0	21920.9	0	0	0	0	0	0	0	0	0	0	0	0	0	0	0	0	0	0	0	30512.9	19807.9	24964.2	0	0	16886.3	46957.3	21951.1	23658.8	25787.8	16758.8	31462.1	31028	66950.1	0	53236.1	38024
Nu338	736.128	2.24639	614.091			0	0	0	0	0	0	0	0	0	0	0	0	0	20250.4	66662.7	0	32073.8	67431.2	35701.8	0	20490.9	22351.8	0	0	16795.4	0	0	0	0	0	0	0	0	0	0	0	0	0	0	0	0	0	0	0
Nu340	738.144	1.87107	616.107			0	0	0	0	0	0	24666	0	0	0	0	0	0	0	0	0	0	0	0	0	0	0	0	0	0	0	10951.3	19533.2	0	0	0	14025.3	0	0	9921.69	0	19743.7	14319	10613.7	22937.9	0	0	55124.2	0
Nu343	740.16	2.04827	618.123			132693	115095	0	87210.1	98213.2	138460	797834	136699	217507	260646	216555	189801	185776	0	0	0	0	0	0	0	0	0	0	0	0	0	633860	1.09306e+06	935200	653975	431653	628337	819664	444056	568513	843759	1.04014e+06	639913	486315	721672	107171	54646.8	889941	880664
Nu344	749.389	3.3035	627.352	C29H55O12P	CHOP	104610	85645.4	69035.8	36944.4	121303	141671	0	254616	92617.1	0	0	87752.9	36799.2	0	0	0	0	0	0	0	0	0	0	0	0	0	0	0	0	0	0	0	0	0	0	0	0	0	0	0	0	183146	0	0
Nu345	752.142	3.38445	630.105			60353.6	102900	48480.6	0	0	81498.4	65210.1	295851	134867	72647.3	97895	114726	18719.7	23517.9	20532.7	0	25378.8	0	0	117987	29615.5	22334.9	20114.6	0	0	15718.8	43398.4	47515.2	19660.9	0	0	0	0	54730.4	64752.2	69248.8	0	28937	75003.6	83587.8	0	177467	132095	92376.1
Nu346	758.17	1.13683	636.133			20404	30747.9	0	0	17016.1	16516.3	128071	14023	36856	62080.5	40885.1	26083.5	28949.7	416041	588533	274327	455489	445799	369522	106625	261563	364198	200170	161916	302143	203967	97510.4	183316	210072	137753	82882.2	149535	156793	111675	134121	191156	233310	151375	103114	156460	30407.1	0	167740	201426
Nu347	758.17	0.857955	636.134			0	0	0	0	0	0	0	0	0	0	0	0	0	83242.7	97597.5	29670.4	77579.2	122236	78230.6	0	0	48289.5	0	0	43891.1	0	0	0	0	0	0	0	0	0	0	0	0	0	0	0	0	0	0	0
Nu348	768.19	2.75158	646.154			0	0	0	0	0	0	0	0	0	0	0	0	0	61829.3	109028	43958.6	65427.7	78385	69517.5	18269.3	30391.7	39120.5	25842.4	33829.1	43826.1	33168.8	0	0	0	0	0	0	0	0	0	0	26609.8	0	0	0	0	0	0	0
Nu350	786.202	2.30337	664.165			0	11430.6	0	0	14492.9	0	0	0	22536.8	48249.1	23001	0	0	205887	320038	140754	410138	242042	0	0	0	160805	0	0	197082	0	0	0	0	0	0	0	0	0	0	0	0	0	0	0	0	0	128972	148893
Nu355	919.395	1.89857	797.358	C36H48N10O11	CHON	0	0	0	0	0	0	0	0	0	0	0	0	0	21281.6	0	0	26735	14233.1	0	0	15765.2	28754.7	17614.3	40205.9	38665.5	9539.5	0	0	0	0	0	0	0	0	0	0	0	0	0	0	0	0	16098.5	0
Nu356	980.388	2.30983	858.352	C39H51N7O15	CHON	0	0	0	0	0	0	0	0	0	0	0	0	0	0	0	0	0	0	0	0	0	0	0	0	0	0	0	0	0	0	0	0	0	0	0	0	0	0	0	0	0	0	83292.2	80399.6
[truncated: 10 more columns]
