# Supplementary material for: White Wine Antioxidant Metabolome: Definition and Dynamic Behavior during Aging on Lees in Oak Barrels
Source: Antioxidants (Basel). 2023 Feb 6;12(2):395. doi: 10.3390/antiox12020395 (PMC9952738; doi:10.3390/antiox12020395)
Supplement: Supplementary file 1 [file antioxidants-12-00395-s001.zip › antioxidants-2167807-supplementary/supplementary data/Table S4.xlsx]

## Sheet: Feuil1
AOH			AM-Nu					Putative oxidative product
Compound	Elementary Formula	Neutral Mass (Da)	ID	m/z [M+H]+	Retention Time Derivatized (min)		Elementary Formula	ID	Product detected m/z [M+H]+	Retention Time (min)	Product theoritical m/z [M+H]+	Error Theoritical / Detected product (ppm)	W15	W16	W17	W18	W19	W20	W21	W22	W23	W24	W25	W26	W27	W28	W29	W30	W31	W32	W33	W34	W35	W36	W37	W38	W39	W40	W41	W42	W43	W44	W45	W46	W47	W48	W49	W50	W51
Cafeic acid	C9H8O4	180.042	Nu100	179.049	1.7	GC	C5H10N2O3S	2449	357.075	1.39929	357.075	0.57915	0	0	0	0	0	0	0	0	0	0	0	0	0	0	0	0	0	0	0	0	0	0	0	0	0	0	0	36665.3	113035	0	66911.2	0	0	122402	147954	314556	87786.2
Cafeic acid	C9H8O4	180.042	Nu223	308.091	2.3	GSH	C10H17N3O6S	4057	486.117	2.458	486.118	0.824492	0	0	0	0	0	0	0	0	0	0	0	0	0	0	63070.3	0	39066.2	42820.7	0	0	0	25050.2	73894.6	64521.7	85573.5	78662.5	76553.3	102836	57953.1	44534.3	42767.3	44466.2	44219.7	36222.9	40747.4	0	28621.9
Cafeic acid	C9H8O4	180.042	Nu243	336.122	3		C12H21N3O6S1	4312	514.148	3.13808	514.149	0.664594	0	0	0	0	0	0	0	0	0	0	0	0	0	0	0	22529.5	47225.5	40344.1	0	20107.7	0	31755.1	67813.4	0	0	0	49497.7	62043.3	152886	163567	142464	173522	147746	123307	134408	74578.7	104537
Cafeic acid	C9H8O4	180.042	Nu243	336.122	3		C12H21N3O6S1	4313	514.148	2.72296	514.149	0.5831	0	0	0	0	0	0	0	0	0	0	0	0	0	0	19773.1	0	0	0	0	0	0	0	0	27860.5	0	0	17117.5	21765.5	175675	97591.5	105487	111056	104234	76941.2	99126.9	30899	47410.2
Cafeic acid	C9H8O4	180.042	Nu288	411.107	3.7		C22H18O8	4919	589.133	2.36474	589.133	1.1006	0	0	0	0	0	0	0	0	0	0	0	0	0	0	0	0	0	0	0	0	0	0	0	0	0	0	0	0	47454.2	40141.6	43802.9	47186.4	33199.7	35798.8	37661.5	0	22585.5
Cafeic acid	C9H8O4	180.042	Nu293	424.102	2.5		C14H21N3O10S	5018	602.128	2.59526	602.128	0.202781	0	0	0	0	0	0	0	17238.8	0	0	0	0	0	0	0	0	0	0	0	0	0	12663.9	0	0	0	0	0	0	23247	0	0	0	0	0	24192.5	22330.9	0
Caftaric acid	C13H12O9	312.048	Nu54	127.002	2.1			3468	437.036	1.44222	437.035	1.56372	0	0	0	0	0	0	0	0	0	0	0	0	0	0	0	0	0	0	0	0	0	0	0	0	0	0	0	0	0	30291.2	33203.3	31889.7	0	37574.2	37364.7	43019.3	46567.8
Caftaric acid	C13H12O9	312.048	Nu130	207.079	3	GM	C7H14N2O3S1	4350	517.112	2.74375	517.112	0.153545	0	0	0	0	0	0	0	0	0	0	0	0	0	0	18794.6	25571.2	0	0	0	0	0	0	29523.7	71319	0	23044.5	36709.1	114884	0	79886.3	86894.3	79166.2	90246.5	122451	166859	215611	51826.6
Caftaric acid	C13H12O9	312.048	Nu130	207.079	3	GM	C7H14N2O3S1	4351	517.112	1.93833	517.112	0.512462	0	32233.4	0	0	0	0	0	0	0	0	24170.8	0	0	0	27648.2	40414.2	17914.3	0	0	0	0	27075.3	30828.1	45201.8	0	31491.7	0	53010.7	164276	182984	135818	145113	68225.4	182812	253014	269368	91028.2
Caftaric acid	C13H12O9	312.048	Nu183	259.02	3.8		C9H10N2O3S2	4792	569.052	0.623889	569.053	1.75818	0	0	0	0	0	0	0	0	0	0	0	0	0	0	37836.6	63494.3	116560	105653	74410.8	54175.8	0	77023.6	30827.1	0	0	0	0	68379.5	0	0	47219.1	0	0	0	49947.4	81416.4	72385.1
Caftaric acid	C13H12O9	312.048	Nu196	279.1	3.5		C10H18N2O5S1	4919	589.133	2.36474	589.133	0.153106	0	0	0	0	0	0	0	0	0	0	0	0	0	0	0	0	0	0	0	0	0	0	0	0	0	0	0	0	47454.2	40141.6	43802.9	47186.4	33199.7	35798.8	37661.5	0	22585.5
Caftaric acid	C13H12O9	312.048	Nu241	334.106	3		C12H19N3O6S1	5266	644.138	2.83762	644.139	1.35654	0	0	0	0	0	0	0	0	0	0	0	0	0	0	0	0	0	0	0	0	0	0	15109.2	24649.6	0	0	14618.7	20206.3	86447.5	59594	77099.7	88649.2	67549.9	56906	72193.3	0	34647.1
Caftaric acid	C13H12O9	312.048	Nu243	336.122	3		C12H21N3O6S1	5289	646.154	2.80837	646.154	0.148726	246070	0	275147	297716	0	181979	225502	208719	0	0	0	497828	400415	436670	417402	121802	298638	281406	181662	141066	244835	186874	480258	624435	478877	391017	472768	561989	1.70561e+06	1.25868e+06	1.53901e+06	1.56317e+06	1.45938e+06	1.22046e+06	1.44319e+06	265800	708781
Catechin	C15H14O6	290.079	Nu43	122.027	1.2	C	C3H7NO2S	3145	410.09	1.4312	410.09	0.0348704	0	0	0	0	14188.4	0	0	0	0	0	0	20116.7	0	0	17094.2	0	22262.1	0	14308.9	0	15079.7	15423.9	0	0	0	0	0	0	0	18546.1	25027.8	22321.9	19343.6	23374.5	0	18702.4	16633.3
Catechin	C15H14O6	290.079	Nu152	228.134	3.3			4335	516.197	2.49028	516.197	0.704189	0	44063.3	43393.2	48710.1	49979.6	0	0	49360.9	0	0	37081.8	0	0	0	19327.1	41353.3	39768.4	38501.4	42189.6	19333.8	22122.7	41777.4	22166.9	32619.2	34057.8	19389.5	20472.8	27754.5	25008.2	17698.1	18530.7	21648.5	30112.6	18184.4	25079.3	32603.2	24863.6
Catechin	C15H14O6	290.079	Nu223	308.091	2.3	GSH	C10H17N3O6S	4973	596.154	1.30622	596.154	0.472361	0	0	434398	0	217587	77049.5	0	340970	0	388560	0	466866	401672	0	72755	106630	261222	146028	117883	32851.6	54593.6	163463	212077	210693	191235	128965	163321	206678	86109.7	183619	201033	228838	268233	191180	177209	79961.6	157376
Coumaric acid	C9H8O3	164.047	Nu8	47.0487	3.5			658	209.08	2.47429	209.08	0.24249	0	0	0	0	0	0	0	0	0	0	0	0	0	0	0	0	0	0	0	0	0	0	0	0	32983.8	0	0	0	46786	46868.2	0	0	44944.6	25247.7	0	0	0
Coumaric acid	C9H8O3	164.047	Nu9	54.0701	1.8			736	216.101	4.22889	216.102	1.36811	0	0	0	0	0	0	0	0	0	0	0	0	0	0	0	0	0	0	0	0	0	0	0	0	0	0	0	0	71500.6	37333.2	37304.2	68487.9	58366	38441.6	0	0	0
Coumaric acid	C9H8O3	164.047	Nu10	67.0153	3.8			855	229.047	3.24538	229.047	0.407995	0	0	0	0	0	0	0	0	0	0	0	0	0	0	0	0	0	0	0	75896.9	0	0	97982.1	73547.3	53851.9	103811	71381.7	83653.4	28510.7	61810.4	0	50468.7	0	58863	61128.3	50301.6	82562.4
Coumaric acid	C9H8O3	164.047	Nu114	195.044	1			2449	357.075	1.39929	357.075	1.24203	0	0	0	0	0	0	0	0	0	0	0	0	0	0	0	0	0	0	0	0	0	0	0	0	0	0	0	36665.3	113035	0	66911.2	0	0	122402	147954	314556	87786.2
Coumaric acid	C9H8O3	164.047	Nu199	280.096	2.3	GTC	C9H17N3O5S1	3532	442.127	2.78867	442.128	1.98382	0	0	0	0	0	0	0	0	0	0	0	0	0	0	0	0	0	0	0	0	0	0	0	0	0	0	0	0	0	103864	55700.7	62615.1	55425.7	79394.5	50016.4	17656.3	25325.5
Coumaric acid	C9H8O3	164.047	Nu237	324.086	2.3		C10H17N3O7S1	4057	486.117	2.458	486.118	0.607466	0	0	0	0	0	0	0	0	0	0	0	0	0	0	63070.3	0	39066.2	42820.7	0	0	0	25050.2	73894.6	64521.7	85573.5	78662.5	76553.3	102836	57953.1	44534.3	42767.3	44466.2	44219.7	36222.9	40747.4	0	28621.9
Coumaric acid	C9H8O3	164.047	Nu255	352.117	2.9		C12H21N3O7S1	4312	514.148	3.13808	514.149	0.458039	0	0	0	0	0	0	0	0	0	0	0	0	0	0	0	22529.5	47225.5	40344.1	0	20107.7	0	31755.1	67813.4	0	0	0	49497.7	62043.3	152886	163567	142464	173522	147746	123307	134408	74578.7	104537
Coumaric acid	C9H8O3	164.047	Nu255	352.117	2.9		C12H21N3O7S1	4313	514.148	2.72296	514.149	0.376545	0	0	0	0	0	0	0	0	0	0	0	0	0	0	19773.1	0	0	0	0	0	0	0	0	27860.5	0	0	17117.5	21765.5	175675	97591.5	105487	111056	104234	76941.2	99126.9	30899	47410.2
Coumaric acid	C9H8O3	164.047	Nu348	726.42	3.7			6069	888.454	2.866	888.452	1.85154	0	0	0	0	0	0	0	0	6568.34	0	0	14146.7	0	0	0	0	0	0	0	0	0	0	17447.2	26510.5	59521.6	0	0	20896.9	13352.4	29573.7	40660.3	19230.1	0	0	31985.3	0	35159.3
Coutaric acid	C13H12O8	296.053	Nu223	308.091	2.3	GSH	C10H17N3O6S	5018	602.128	2.59526	602.129	0.268547	0	0	0	0	0	0	0	17238.8	0	0	0	0	0	0	0	0	0	0	0	0	0	12663.9	0	0	0	0	0	0	23247	0	0	0	0	0	24192.5	22330.9	0
Coutaric acid	C13H12O8	296.053	Nu255	352.117	2.9		C12H21N3O7S1	5289	646.154	2.80837	646.154	0.0156309	246070	0	275147	297716	0	181979	225502	208719	0	0	0	497828	400415	436670	417402	121802	298638	281406	181662	141066	244835	186874	480258	624435	478877	391017	472768	561989	1.70561e+06	1.25868e+06	1.53901e+06	1.56317e+06	1.45938e+06	1.22046e+06	1.44319e+06	265800	708781
Ferulic acid	C10H10O4	194.058	Nu10	67.0153	3.8			1195	259.057	2.56667	259.058	0.492748	0	0	0	0	0	0	0	0	0	0	0	0	0	0	0	0	0	0	0	0	0	0	0	54376.4	0	0	0	0	76649.1	0	0	61277.4	0	0	0	0	0
Ferulic acid	C10H10O4	194.058	Nu109	191.081	3.2		C10H10N2O2	2799	383.123	3.326	383.123	0.0328876	0	0	0	0	0	0	0	0	0	0	0	0	0	0	0	36091.6	24187.6	43574.1	31594.9	29048.5	35118.9	25195.7	0	0	0	20876.8	0	0	17085.8	0	0	0	0	0	15469.7	28083.9	0
Ferulic acid	C10H10O4	194.058	Nu134	211.06	3.7		C10H10O5	3044	403.102	2.51625	403.102	0.672535	0	0	0	0	0	0	0	0	99415.8	95841.6	0	63507.5	95989.4	0	8837.5	16017.4	0	19356.6	0	12362	0	0	34868.8	45995.3	19712.4	44390.9	37351.6	48995.4	0	31609.2	27780.6	33712.3	9111.2	31588.5	56513.4	29813.9	0
Ferulic acid	C10H10O4	194.058	Nu236	322.107	2.1	HomoGSH	C11H19N3O6S1	4312	514.148	3.13808	514.149	1.2156	0	0	0	0	0	0	0	0	0	0	0	0	0	0	0	22529.5	47225.5	40344.1	0	20107.7	0	31755.1	67813.4	0	0	0	49497.7	62043.3	152886	163567	142464	173522	147746	123307	134408	74578.7	104537
Ferulic acid	C10H10O4	194.058	Nu236	322.107	2.1	HomoGSH	C11H19N3O6S1	4313	514.148	2.72296	514.149	1.13411	0	0	0	0	0	0	0	0	0	0	0	0	0	0	19773.1	0	0	0	0	0	0	0	0	27860.5	0	0	17117.5	21765.5	175675	97591.5	105487	111056	104234	76941.2	99126.9	30899	47410.2
Ferulic acid	C10H10O4	194.058	Nu253	350.138	2.9		C13H23N3O6S1	4581	542.179	3.51	542.18	1.8872	0	0	0	0	0	0	0	0	0	0	0	0	0	0	0	0	0	0	0	0	0	0	0	0	0	0	0	0	23613.9	16742.3	15092.7	19001	15895.9	0	17190.4	0	0
Gallic acid	C12H14O7	270.074	Nu48	123.042	3			2896	391.1	1.245	391.1	0.469189	0	0	0	0	0	0	0	0	0	0	0	0	0	0	0	0	15143.4	0	0	0	0	0	0	0	0	0	0	0	46459.6	38430.2	34637.3	0	28944.1	34268.9	0	38994.9	30572.5
Gallic acid	C12H14O7	270.074	Nu170	249.054	2.5			4350	517.112	2.74375	517.112	0.51923	0	0	0	0	0	0	0	0	0	0	0	0	0	0	18794.6	25571.2	0	0	0	0	0	0	29523.7	71319	0	23044.5	36709.1	114884	0	79886.3	86894.3	79166.2	90246.5	122451	166859	215611	51826.6
Gallic acid	C12H14O7	270.074	Nu170	249.054	2.5			4351	517.112	1.93833	517.112	0.146777	0	32233.4	0	0	0	0	0	0	0	0	24170.8	0	0	0	27648.2	40414.2	17914.3	0	0	0	0	27075.3	30828.1	45201.8	0	31491.7	0	53010.7	164276	182984	135818	145113	68225.4	182812	253014	269368	91028.2
Gallic acid	C12H14O7	270.074	Nu272	380.112	2.5		C13H21N3O8S	5301	648.17	1.01514	648.17	0.45667	0	0	183752	129214	95626	0	0	130379	78741.4	0	114127	113442	72056.6	121026	32176.7	31545.4	74972.9	57264.4	54137.8	22240.5	23569.8	75000.5	31538	117703	58136.9	31508.7	33360	57542.6	31442.8	33113.1	46288.9	37982.6	34437.4	32959.9	54847.1	23723.7	43428.2
Hydroxytyrosol	C8H10O3	154.063	Nu34	112.039	3.6		C5H5NO2	1278	264.086	3.01375	264.086	0.0291571	0	0	0	0	0	0	0	0	0	0	0	0	0	0	0	0	0	0	0	0	0	0	0	0	0	0	0	0	0	0	0	0	0	0	0	23111.2	21302.1
Hydroxytyrosol	C8H10O3	154.063	Nu41	121.065	3.2		C8H8O	1381	273.112	3.35857	273.112	1.56529	0	0	0	0	0	0	0	0	0	0	0	0	0	0	0	0	0	0	0	0	0	0	0	0	0	0	0	0	25813.6	27465.3	19051.5	0	0	21550.5	0	0	0
Hydroxytyrosol	C8H10O3	154.063	Nu51	123.055	0.8		C6H6N2O	1415	275.103	2.49043	275.102	1.35586	0	0	0	0	0	0	0	0	0	0	0	0	0	0	0	37612.3	20695.6	14713.2	14194.3	0	0	9469.1	0	0	0	10070.4	0	0	0	0	0	0	0	0	0	55589.2	55735.2
Hydroxytyrosol	C8H10O3	154.063	Nu73	152.038	1		C4H9NO3S	1785	304.085	1.622	304.085	0.0187448	0	0	0	0	0	0	0	0	0	0	0	0	0	0	0	0	0	0	0	0	0	0	0	47114.5	0	0	0	0	129379	107304	0	0	90018.8	0	72315.5	0	0
Hydroxytyrosol	C8H10O3	154.063	Nu96	176.107	2.9		C11H13NO	2082	328.154	4.15171	328.154	0.816385	0	0	23635.9	0	0	0	0	0	406477	0	9583.8	72964.4	48896.7	0	89052.2	0	24136.3	12269.9	12983.8	0	0	0	0	153731	255196	84641.3	187913	227370	674904	214080	138255	158521	430937	158424	348633	0	0
Hydroxytyrosol	C8H10O3	154.063	Nu100	179.049	1.7	GC	C5H10N2O3S	2115	331.096	2.52444	331.096	1.09485	0	0	0	0	0	0	0	0	0	0	0	0	0	0	0	0	0	0	0	0	0	0	0	0	0	0	0	0	48201.3	0	0	0	0	0	0	35766.3	33836.6
Hydroxytyrosol	C8H10O3	154.063	Nu118	197.08	4.9		C10H12O4	2357	349.128	3.7335	349.128	0.768487	0	0	0	0	0	0	0	0	0	0	0	0	0	0	0	0	0	0	0	0	0	0	0	50017.7	32880.6	32878.4	41840	0	47717.5	96087.9	50495.1	69858.5	90785.8	45377.8	75964.3	0	0
Hydroxytyrosol	C8H10O3	154.063	Nu128	206.048	3.2			2463	358.095	1.3355	358.095	0.882168	0	0	0	0	0	104644	0	0	0	0	0	0	0	0	0	35494	52208.7	60395.6	0	72001.6	0	0	0	0	42977.5	48149.9	0	0	0	0	53901.8	0	88000.5	82801.1	0	0	74046.9
Hydroxytyrosol	C8H10O3	154.063	Nu152	228.134	3.3			2762	380.181	2.87851	380.181	0.88379	0	0	0	0	0	97394.5	0	0	0	177390	164878	161606	165938	153683	428463	220390	194087	139539	208912	241326	232438	138841	439606	370359	376603	286768	431672	388426	0	445284	584112	477063	337874	543052	515151	153038	741217
Hydroxytyrosol	C8H10O3	154.063	Nu163	239.052	4.3			2896	391.1	1.245	391.1	1.26566	0	0	0	0	0	0	0	0	0	0	0	0	0	0	0	0	15143.4	0	0	0	0	0	0	0	0	0	0	0	46459.6	38430.2	34637.3	0	28944.1	34268.9	0	38994.9	30572.5
Hydroxytyrosol	C8H10O3	154.063	Nu176	253.04	5.4			3070	405.088	1.38536	405.088	0.415466	0	0	0	0	21672.8	0	0	0	0	26383.7	0	0	0	22292.2	0	0	22959.3	0	47138.4	14485.1	50933.9	26636.8	49054	0	42177.5	0	40706.2	0	0	58629.5	44429.1	39665.3	30402.6	41017.7	50413.4	75451.2	50330.6
Hydroxytyrosol	C8H10O3	154.063	Nu205	290.08	2.4			3532	442.127	2.78867	442.128	1.87977	0	0	0	0	0	0	0	0	0	0	0	0	0	0	0	0	0	0	0	0	0	0	0	0	0	0	0	0	0	103864	55700.7	62615.1	55425.7	79394.5	50016.4	17656.3	25325.5
Hydroxytyrosol	C8H10O3	154.063	Nu272	380.112	2.5		C13H21N3O8S	4490	532.159	2.45429	532.159	0.363801	0	0	0	0	0	0	0	0	0	0	0	0	0	0	0	0	0	0	0	0	0	0	0	0	0	0	0	0	30106.5	20424.9	23221	24423.7	24159.7	18138	24581.3	0	0
Hydroxytyrosol	C8H10O3	154.063	Nu279	388.16	2.9		C21H23ClFN3O	4564	540.207	1.06889	540.207	0.0660858	0	0	0	0	0	0	0	0	0	0	0	0	0	0	0	47844.2	0	45569.9	54424.5	0	0	0	0	0	0	0	0	0	0	0	0	0	0	0	0	51322.5	25032.7
Hydroxytyrosol	C8H10O3	154.063	Nu326	589.3	3.4		C33H40N4O6	5700	741.347	3.26545	741.348	1.61692	0	22349.7	0	0	0	0	0	0	0	0	0	0	0	0	0	0	0	0	0	0	0	16837.3	0	0	0	20689.4	0	0	11569	13495.9	33083.9	0	0	47377	10213.2	43752.2	0
Quercetin	C15H10O7	302.043	Nu207	296.128	3.7		C18H17NO3	4973	596.154	1.30622	596.155	1.13259	0	0	434398	0	217587	77049.5	0	340970	0	388560	0	466866	401672	0	72755	106630	261222	146028	117883	32851.6	54593.6	163463	212077	210693	191235	128965	163321	206678	86109.7	183619	201033	228838	268233	191180	177209	79961.6	157376
Tyrosol	C8H10O2	138.068	Nu19	92.9947	1.8			855	229.047	3.24538	229.047	1.12117	0	0	0	0	0	0	0	0	0	0	0	0	0	0	0	0	0	0	0	75896.9	0	0	97982.1	73547.3	53851.9	103811	71381.7	83653.4	28510.7	61810.4	0	50468.7	0	58863	61128.3	50301.6	82562.4
Tyrosol	C8H10O2	138.068	Nu51	123.055	0.8		C6H6N2O	1201	259.107	2.57913	259.107	0.351978	0	0	0	0	0	0	0	0	0	0	0	0	0	0	0	0	0	0	0	0	0	0	0	0	0	0	0	0	28562.4	26166.6	26742.3	20597.6	28596.9	30458.4	25712	36212.8	38132.4
Tyrosol	C8H10O2	138.068	Nu99	179.048	2.4	GC	C5H10N2O3S	1917	315.1	3.55333	315.101	1.89209	0	0	0	0	0	0	0	0	0	0	0	0	0	0	0	0	0	0	0	0	0	0	0	0	0	0	0	0	0	0	0	31883.7	0	0	0	0	54604.7
Tyrosol	C8H10O2	138.068	Nu109	191.081	3.2		C10H10N2O2	2075	327.134	2.11448	327.134	0.98553	0	0	0	0	0	0	0	0	0	0	0	0	0	0	23305.9	0	0	0	0	0	0	0	18759.3	0	0	0	0	0	62810.5	58280.1	58143.6	59149.1	50713.8	55445	52733.4	0	76240.2
Tyrosol	C8H10O2	138.068	Nu114	195.044	1			2115	331.096	2.52444	331.096	1.81277	0	0	0	0	0	0	0	0	0	0	0	0	0	0	0	0	0	0	0	0	0	0	0	0	0	0	0	0	48201.3	0	0	0	0	0	0	35766.3	33836.6
Tyrosol	C8H10O2	138.068	Nu118	197.08	4.9		C10H12O4	2145	333.133	4.22895	333.133	0.685012	0	0	0	0	0	0	0	0	0	0	0	0	0	0	0	0	0	0	0	0	0	0	0	0	0	0	0	0	130732	116819	0	86303.7	149963	32431.2	69623.8	0	44819.3
Tyrosol	C8H10O2	138.068	Nu118	197.08	4.9		C10H12O4	2146	333.133	3.75143	333.133	0.48209	0	0	0	0	0	0	0	0	0	0	0	0	0	0	0	0	0	0	0	0	0	0	0	0	25252	0	0	0	0	0	0	59570.8	0	0	0	0	128401
Tyrosol	C8H10O2	138.068	Nu144	222.043	1.3		C7H11NO5S	2463	358.095	1.3355	358.096	1.43174	0	0	0	0	0	104644	0	0	0	0	0	0	0	0	0	35494	52208.7	60395.6	0	72001.6	0	0	0	0	42977.5	48149.9	0	0	0	0	53901.8	0	88000.5	82801.1	0	0	74046.9
Tyrosol	C8H10O2	138.068	Nu175	251.091	4.2		C13H14O5	2847	387.143	3.43405	387.143	1.41524	0	0	0	31220.8	0	29906	35410.3	0	0	0	0	0	0	0	19518.1	0	23178.5	0	22720.9	19383.1	23110.3	0	22892.6	22794.8	0	0	0	0	76625	32295.6	28872.2	49448.4	46449.9	36155.9	110455	0	37370.3
Tyrosol	C8H10O2	138.068	Nu199	280.096	2.3	GTC	C9H17N3O5S1	3215	416.148	2.90158	416.149	0.869641	0	0	0	0	0	0	0	0	0	0	0	0	0	0	0	33107.4	0	0	0	0	0	17341.9	13475.8	0	0	0	0	0	0	35832.6	11628.2	13480.2	0	0	13270.7	0	0
Tyrosol	C8H10O2	138.068	Nu335	616.107	2.3			5731	752.159	2.73	752.16	0.80568	0	0	0	0	0	0	0	0	0	0	0	0	0	0	15622	0	0	0	0	14522	0	0	0	0	0	0	0	0	43113.1	12662.1	0	0	0	0	0	0	0
[truncated: 19 more columns]
